# Supplementary material for: Poly[diaqua­(μ2-oxalato-κ4 O 1,O 2:O 1′,O 2′)(μ2-pyrazine-2-carboxyl­ato-κ4 N 1,O:O,O′)neodymium(III)]
Source: Acta Crystallogr Sect E Struct Rep Online. 2009 Aug 12;65(Pt 9):m1065–6. doi: 10.1107/S1600536809031250 (PMC2969933; doi:10.1107/S1600536809031250)
Supplement: Supplementary file 1 [file e-65-m1065-sup1.cif]

##############################################################################
###                                                                        ###
###        Electronic paper (Acta Crystallographica Section E)             ###
###                                                                        ###
##############################################################################
#                                                                            #
# This CIF contains the data in a paper accepted for publication in Acta     #
# Crystallographica Section E. It conforms to the requirements of Notes      #
# for Authors for Section E, and has been peer reviewed under the auspices   #
# of the IUCr Commission on Journals.                                        #
#                                                                            #
# Full details of the Crystallographic Information File format               #
# are given in the paper "The Crystallographic Information File (CIF):       #
# a New Standard Archive File for Crystallography" by S. R. Hall, F. H.      #
# Allen and I. D. Brown [Acta Cryst. (1991), A47, 655-685].                  #
#                                                                            #
# The current version of the core CIF dictionary is obtainable from          #
# ftp://ftp.iucr.org/pub/cif_core.dic. The current version number is 2.4.    #
#                                                                            #
# Software is freely available for graphical display of the structure(s) in  #
# this CIF.  For information consult the CIF home page http://www.iucr.org/  #
# cif/home.html                                                              #
#                                                                            #
# This file may be used for bona fide research purposes within the           #
# scientific community so long as proper attribution is given to the journal # 
# article from which it was obtained.                                        #
#                                                                            #
##############################################################################
                                             
data_I
_audit_creation_method     SHELXL-97
_chemical_name_systematic
;
Poly[diaqua(\m~2~-oxalato-
\k^4^<i>O</i>^1^,<i>O</i>^2^:<i>O</i>^1'^,<i>O</i>^2'^)(\m~2~-pyrazine-
2-carboxylato-\k^4^<i>N</i>^1^,<i>O</i>:<i>O</i>,<i>O</i>')neodymium(III)]
;
_chemical_name_common     ?
_chemical_formula_moiety     'C7 H7 N2 Nd O8'
_chemical_formula_sum     'C7 H7 N2 Nd O8'
_chemical_formula_iupac     '[Nd (C5 H3 N2 O2) (C2 O4) (H2 O)2]'
_chemical_formula_weight     391.39
_chemical_melting_point     ?
_symmetry_cell_setting     'Triclinic'
_symmetry_space_group_name_H-M     'P -1'
_symmetry_space_group_name_Hall     '-P 1'
loop_
    _symmetry_equiv_pos_as_xyz
    'x, y, z'
    '-x, -y, -z'
_cell_length_a     7.948(3)
_cell_length_b     8.6512(18)
_cell_length_c     8.7425(18)
_cell_angle_alpha     115.525(2)
_cell_angle_beta     101.970(3)
_cell_angle_gamma     96.306(3)
_cell_volume     517.0(2)
_cell_formula_units_Z     2
_cell_measurement_reflns_used     2522
_cell_measurement_theta_min     2.68
_cell_measurement_theta_max     28.30
_cell_measurement_temperature     296(2)
_exptl_crystal_description     block
_exptl_crystal_colour     colorless
_exptl_crystal_size_max     0.23
_exptl_crystal_size_mid     0.19
_exptl_crystal_size_min     0.17
_exptl_crystal_density_diffrn     2.514
_exptl_crystal_density_meas     ?
_exptl_crystal_density_method     'not measured'
_exptl_crystal_F_000     374
_exptl_absorpt_coefficient_mu     5.062
_exptl_absorpt_correction_type     multi-scan
_exptl_absorpt_process_details     '(SADABS; Sheldrick, 1996)'
_exptl_absorpt_correction_T_min     0.320
_exptl_absorpt_correction_T_max     0.420
_diffrn_ambient_temperature     296(2)
_diffrn_radiation_type     MoK\a
_diffrn_radiation_wavelength     0.71073
_diffrn_radiation_source     'fine-focus sealed tube'
_diffrn_radiation_monochromator     graphite
_diffrn_measurement_device_type     'Bruker APEXII CCD'
_diffrn_measurement_method     '\f and \w'
_diffrn_detector_area_resol_mean     ?
_diffrn_reflns_number     2533
_diffrn_reflns_av_R_equivalents     0.0650
_diffrn_reflns_av_sigmaI/netI     0.1109
_diffrn_reflns_theta_min     2.68
_diffrn_reflns_theta_max     25.20
_diffrn_reflns_theta_full     25.20
_diffrn_measured_fraction_theta_max     0.984
_diffrn_measured_fraction_theta_full     0.984
_diffrn_reflns_limit_h_min     -8
_diffrn_reflns_limit_h_max     9
_diffrn_reflns_limit_k_min     -8
_diffrn_reflns_limit_k_max     10
_diffrn_reflns_limit_l_min     -10
_diffrn_reflns_limit_l_max     10
_diffrn_standards_number     0
_diffrn_standards_interval_count     ?
_diffrn_standards_interval_time     ?
_diffrn_standards_decay_%     ?
_reflns_number_total     1824
_reflns_number_gt     1756
_reflns_threshold_expression     I>2\s(I)
_refine_ls_structure_factor_coef     Fsqd
_refine_ls_matrix_type     full
_refine_ls_R_factor_all     0.0516
_refine_ls_R_factor_gt     0.0506
_refine_ls_wR_factor_gt     0.1307
_refine_ls_wR_factor_ref     0.1321
_refine_ls_goodness_of_fit_ref     1.075
_refine_ls_restrained_S_all     1.073
_refine_ls_number_reflns     1824
_refine_ls_number_parameters     175
_refine_ls_number_restraints     6
_refine_ls_hydrogen_treatment     mixed
_refine_ls_weighting_scheme     calc
_refine_ls_weighting_details
         'calc w=1/[\s^2^(Fo^2^)+(0.0478P)^2^+0.0313P] where P=(Fo^2^+2Fc^2^)/3'
_atom_sites_solution_hydrogens     geom
_atom_sites_solution_primary     direct
_atom_sites_solution_secondary     difmap
_refine_ls_shift/su_max     0.002
_refine_ls_shift/su_mean     0.000
_refine_diff_density_max     1.953
_refine_diff_density_min     -2.980
_refine_ls_extinction_method     none
_refine_ls_extinction_coef     ?
loop_
    _atom_type_symbol
    _atom_type_description
    _atom_type_scat_dispersion_real
    _atom_type_scat_dispersion_imag
    _atom_type_scat_source
    'C' 'C' 0.0033 0.0016
                         'International Tables Vol C Tables 4.2.6.8 and 6.1.1.4'
    'H' 'H' 0.0000 0.0000
                         'International Tables Vol C Tables 4.2.6.8 and 6.1.1.4'
    'Nd' 'Nd' -0.1943 3.0179
                         'International Tables Vol C Tables 4.2.6.8 and 6.1.1.4'
    'N' 'N' 0.0061 0.0033
                         'International Tables Vol C Tables 4.2.6.8 and 6.1.1.4'
    'O' 'O' 0.0106 0.0060
                         'International Tables Vol C Tables 4.2.6.8 and 6.1.1.4'
_computing_data_collection     'APEX2 (Bruker, 2007)'
_computing_cell_refinement     'SAINT (Bruker, 2007)'
_computing_data_reduction     'SAINT (Bruker, 2007)'
_computing_structure_solution     'SHELXS97 (Sheldrick, 2008)'
_computing_structure_refinement     'SHELXL97 (Sheldrick, 2008)'
_computing_molecular_graphics     'DIAMOND (Brandenburg, 1999)'
_computing_publication_material     'SHELXTL (Sheldrick, 2008)'
loop_
    _atom_site_type_symbol
    _atom_site_label
    _atom_site_fract_x
    _atom_site_fract_y
    _atom_site_fract_z
    _atom_site_U_iso_or_equiv
    _atom_site_adp_type
    _atom_site_calc_flag
    _atom_site_refinement_flags
    _atom_site_occupancy
    _atom_site_disorder_assembly
    _atom_site_disorder_group
    C C1 1.1008(9) 0.3421(10) 0.7510(9) 0.0146(15) Uani d . 1 . .
    C C2 1.2220(10) 0.2213(10) 0.7476(10) 0.0175(15) Uani d . 1 . .
    C C3 1.2449(13) 0.0959(12) 0.5928(12) 0.0246(19) Uani d . 1 . .
    H H3 1.1882 0.0920 0.4865 0.030 Uiso calc R 1 . .
    C C4 1.4345(11) 0.0053(11) 0.7489(11) 0.0227(17) Uani d . 1 . .
    H H4 1.5126 -0.0660 0.7543 0.027 Uiso calc R 1 . .
    C C5 1.4166(11) 0.1312(11) 0.9049(11) 0.0235(17) Uani d . 1 . .
    H H5 1.4818 0.1415 1.0116 0.028 Uiso calc R 1 . .
    C C6 0.9283(8) 1.0062(9) 0.9289(9) 0.0114(14) Uani d . 1 . .
    C C7 0.4413(9) 0.5252(9) 0.5645(9) 0.0156(15) Uani d . 1 . .
    H H1W 1.058(11) 0.745(10) 0.649(9) 0.023 Uiso d D 1 . .
    H H2W 1.143(10) 0.630(10) 0.676(10) 0.023 Uiso d D 1 . .
    H H3W 0.599(5) 0.229(10) 0.680(9) 0.023 Uiso d D 1 . .
    H H4W 0.731(9) 0.226(9) 0.802(10) 0.023 Uiso d D 1 . .
    N N1 1.3077(9) 0.2389(9) 0.9065(8) 0.0175(13) Uani d . 1 . .
    N N2 1.3439(9) -0.0191(9) 0.5892(9) 0.0240(15) Uani d . 1 . .
    Nd Nd1 0.83941(4) 0.58653(4) 0.82456(4) 0.0124(2) Uani d . 1 . .
    O O1 1.0011(8) 0.3228(8) 0.6106(7) 0.0244(13) Uani d . 1 . .
    O O2 1.1050(7) 0.4616(7) 0.9021(7) 0.0182(11) Uani d . 1 . .
    O O3 0.8094(7) 0.8693(7) 0.8272(7) 0.0185(11) Uani d . 1 . .
    O O4 0.9419(7) 1.1485(7) 0.9251(7) 0.0192(11) Uani d . 1 . .
    O O5 0.5149(7) 0.5678(8) 0.7214(7) 0.0230(12) Uani d . 1 . .
    O O6 0.2843(7) 0.5193(8) 0.4984(6) 0.0210(11) Uani d . 1 . .
    O O1W 1.0754(9) 0.6971(9) 0.7148(8) 0.0240(13) Uani d D 1 . .
    O O2W 0.7008(7) 0.2834(7) 0.7480(7) 0.0204(11) Uani d D 1 . .
loop_
    _atom_site_aniso_label
    _atom_site_aniso_U_11
    _atom_site_aniso_U_22
    _atom_site_aniso_U_33
    _atom_site_aniso_U_12
    _atom_site_aniso_U_13
    _atom_site_aniso_U_23
    C1 0.019(4) 0.013(4) 0.016(4) 0.002(3) 0.009(3) 0.009(3)
    C2 0.024(4) 0.013(4) 0.016(4) 0.001(3) 0.005(3) 0.007(3)
    C3 0.034(5) 0.016(5) 0.020(4) 0.005(4) 0.007(4) 0.006(4)
    C4 0.028(4) 0.016(4) 0.028(4) 0.010(3) 0.016(4) 0.010(4)
    C5 0.025(4) 0.024(4) 0.030(4) 0.011(3) 0.009(3) 0.018(4)
    C6 0.008(3) 0.006(3) 0.014(3) -0.001(2) -0.001(3) 0.001(3)
    C7 0.018(4) 0.006(4) 0.016(4) 0.000(3) 0.007(3) -0.001(3)
    N1 0.023(3) 0.015(3) 0.018(3) 0.008(3) 0.007(3) 0.009(3)
    N2 0.029(4) 0.013(3) 0.027(4) 0.003(3) 0.014(3) 0.004(3)
    Nd1 0.0159(3) 0.0065(3) 0.0146(3) 0.00016(19) 0.0035(2) 0.0058(2)
    O1 0.032(3) 0.027(3) 0.021(3) 0.010(3) 0.009(2) 0.016(3)
    O2 0.022(3) 0.014(3) 0.024(3) 0.006(2) 0.011(2) 0.012(2)
    O3 0.016(3) 0.013(3) 0.024(3) 0.000(2) 0.000(2) 0.010(2)
    O4 0.025(3) 0.010(3) 0.024(3) 0.002(2) 0.003(2) 0.011(2)
    O5 0.022(3) 0.033(3) 0.019(3) 0.009(2) 0.008(2) 0.014(3)
    O6 0.019(3) 0.024(3) 0.015(3) 0.004(2) 0.003(2) 0.006(2)
    O1W 0.033(3) 0.022(3) 0.022(3) 0.008(3) 0.013(3) 0.012(3)
    O2W 0.029(3) 0.007(3) 0.022(3) -0.003(2) 0.006(2) 0.006(2)
loop_
    _geom_bond_atom_site_label_1
    _geom_bond_atom_site_label_2
    _geom_bond_site_symmetry_2
    _geom_bond_distance
    _geom_bond_publ_flag
    C1 O1 . 1.246(9) ?
    C1 O2 . 1.270(9) ?
    C1 C2 . 1.492(10) ?
    C2 N1 . 1.350(10) ?
    C2 C3 . 1.386(11) ?
    C3 N2 . 1.328(11) ?
    C3 H3 . 0.9300 ?
    C4 N2 . 1.345(11) ?
    C4 C5 . 1.379(11) ?
    C4 H4 . 0.9300 ?
    C5 N1 . 1.337(10) ?
    C5 H5 . 0.9300 ?
    C6 O4 . 1.239(9) ?
    C6 O3 . 1.259(9) ?
    C6 C6 2_777 1.553(13) ?
    C7 O5 . 1.243(9) ?
    C7 O6 . 1.247(9) ?
    C7 C7 2_666 1.560(13) ?
    Nd1 O2W . 2.467(5) y
    Nd1 O3 . 2.474(5) y
    Nd1 O6 2_666 2.490(5) y
    Nd1 O4 2_777 2.508(5) y
    Nd1 O5 . 2.512(5) y
    Nd1 O1W . 2.549(6) y
    Nd1 O2 2_767 2.557(5) y
    Nd1 O2 . 2.573(5) y
    Nd1 N1 2_767 2.765(6) y
    Nd1 O1 . 2.885(6) y
    O2 Nd1 2_767 2.557(5) ?
    O4 Nd1 2_777 2.508(5) ?
    O6 Nd1 2_666 2.490(5) ?
    O1W H1W . 0.84(9) ?
    O1W H2W . 0.85(8) ?
    O2W H3W . 0.84(5) ?
    O2W H4W . 0.84(8) ?
loop_
    _geom_angle_atom_site_label_1
    _geom_angle_atom_site_label_2
    _geom_angle_atom_site_label_3
    _geom_angle_site_symmetry_1
    _geom_angle_site_symmetry_3
    _geom_angle
    _geom_angle_publ_flag
    O1 C1 O2 . . 123.1(7) ?
    O1 C1 C2 . . 120.3(6) ?
    O2 C1 C2 . . 116.6(6) ?
    N1 C2 C3 . . 121.0(7) ?
    N1 C2 C1 . . 115.7(6) ?
    C3 C2 C1 . . 123.3(7) ?
    N2 C3 C2 . . 123.2(8) ?
    N2 C3 H3 . . 118.4 ?
    C2 C3 H3 . . 118.4 ?
    N2 C4 C5 . . 122.9(7) ?
    N2 C4 H4 . . 118.6 ?
    C5 C4 H4 . . 118.6 ?
    N1 C5 C4 . . 121.6(7) ?
    N1 C5 H5 . . 119.2 ?
    C4 C5 H5 . . 119.2 ?
    O4 C6 O3 . . 126.2(6) ?
    O4 C6 C6 . 2_777 117.3(8) ?
    O3 C6 C6 . 2_777 116.4(8) ?
    O5 C7 O6 . . 127.3(6) ?
    O5 C7 C7 . 2_666 116.5(8) ?
    O6 C7 C7 . 2_666 116.2(8) ?
    C5 N1 C2 . . 116.2(7) ?
    C5 N1 Nd1 . 2_767 126.3(5) ?
    C2 N1 Nd1 . 2_767 114.6(5) ?
    C3 N2 C4 . . 114.9(7) ?
    O2W Nd1 O3 . . 149.08(18) ?
    O2W Nd1 O6 . 2_666 83.06(18) ?
    O3 Nd1 O6 . 2_666 80.47(18) ?
    O2W Nd1 O4 . 2_777 139.97(17) ?
    O3 Nd1 O4 . 2_777 65.15(16) ?
    O6 Nd1 O4 2_666 2_777 135.42(18) ?
    O2W Nd1 O5 . . 76.22(19) ?
    O3 Nd1 O5 . . 73.09(18) ?
    O6 Nd1 O5 2_666 . 64.36(16) ?
    O4 Nd1 O5 2_777 . 124.93(17) ?
    O2W Nd1 O1W . . 130.01(19) ?
    O3 Nd1 O1W . . 68.27(19) ?
    O6 Nd1 O1W 2_666 . 71.92(19) ?
    O4 Nd1 O1W 2_777 . 69.52(19) ?
    O5 Nd1 O1W . . 125.09(18) ?
    O2W Nd1 O2 . 2_767 68.90(17) ?
    O3 Nd1 O2 . 2_767 124.64(16) ?
    O6 Nd1 O2 2_666 2_767 151.94(19) ?
    O4 Nd1 O2 2_777 2_767 72.00(17) ?
    O5 Nd1 O2 . 2_767 107.89(16) ?
    O1W Nd1 O2 . 2_767 125.89(18) ?
    O2W Nd1 O2 . . 76.93(18) ?
    O3 Nd1 O2 . . 133.80(17) ?
    O6 Nd1 O2 2_666 . 113.72(16) ?
    O4 Nd1 O2 2_777 . 76.60(17) ?
    O5 Nd1 O2 . . 153.11(18) ?
    O1W Nd1 O2 . . 74.92(18) ?
    O2 Nd1 O2 2_767 . 60.11(19) ?
    O2W Nd1 N1 . 2_767 97.86(19) ?
    O3 Nd1 N1 . 2_767 72.90(18) ?
    O6 Nd1 N1 2_666 2_767 128.29(18) ?
    O4 Nd1 N1 2_777 2_767 68.70(19) ?
    O5 Nd1 N1 . 2_767 65.79(18) ?
    O1W Nd1 N1 . 2_767 131.7(2) ?
    O2 Nd1 N1 2_767 2_767 59.62(17) ?
    O2 Nd1 N1 . 2_767 116.80(17) ?
    O2W Nd1 O1 . . 66.01(18) ?
    O3 Nd1 O1 . . 128.48(16) ?
    O6 Nd1 O1 2_666 . 66.65(16) ?
    O4 Nd1 O1 2_777 . 113.54(17) ?
    O5 Nd1 O1 . . 120.34(17) ?
    O1W Nd1 O1 . . 64.46(19) ?
    O2 Nd1 O1 2_767 . 99.62(15) ?
    O2 Nd1 O1 . . 47.38(16) ?
    N1 Nd1 O1 2_767 . 158.20(17) ?
    C1 O1 Nd1 . . 87.4(4) ?
    C1 O2 Nd1 . 2_767 122.1(4) ?
    C1 O2 Nd1 . . 101.6(4) ?
    Nd1 O2 Nd1 2_767 . 119.89(19) ?
    C6 O3 Nd1 . . 120.1(4) ?
    C6 O4 Nd1 . 2_777 119.1(4) ?
    C7 O5 Nd1 . . 121.0(4) ?
    C7 O6 Nd1 . 2_666 121.8(4) ?
    Nd1 O1W H1W . . 125(5) ?
    Nd1 O1W H2W . . 117(6) ?
    H1W O1W H2W . . 105(8) ?
    Nd1 O2W H3W . . 124(5) ?
    Nd1 O2W H4W . . 128(5) ?
    H3W O2W H4W . . 106(8) ?
loop_
    _geom_hbond_atom_site_label_D
    _geom_hbond_atom_site_label_H
    _geom_hbond_atom_site_label_A
    _geom_hbond_site_symmetry_A
    _geom_hbond_distance_DH
    _geom_hbond_distance_HA
    _geom_hbond_distance_DA
    _geom_hbond_angle_DHA
    _geom_hbond_publ_flag
    O1W H1W O1 2_766 0.84(9) 2.02(6) 2.707(8) 139(7) y
    O1W H2W O6 1_655 0.85(8) 2.07(4) 2.838(8) 152(6) y
    O2W H3W N2 1_455 0.84(5) 2.50(5) 3.229(9) 145(6) y
    O2W H4W O4 1_545 0.84(8) 2.13(4) 2.872(8) 147(7) y
data_global
_journal_date_recd_electronic     2009-07-29
_journal_date_accepted     2009-08-07
_journal_name_full     'Acta Crystallographica, Section E'
_journal_year     2009
_journal_volume     65
_journal_issue      9
_journal_page_first     m1065
_journal_page_last     m1066
_journal_paper_category     QM
_journal_coeditor_code     HY2217
_publ_contact_author_name     'Yi-Fan Luo'
_publ_contact_author_address
;
School of Chemistry and Environment
South China Normal University
Guangzhou 510006
People's Republic of China
;
_publ_contact_author_email     luoyf2004@yahoo.com.cn
_publ_contact_author_fax     '86 20 39310187'
_publ_contact_author_phone     '86 20 39310187'
_publ_section_title
;\
Poly[diaqua(\m~2~-oxalato-\k^4^<i>O</i>^1^,<i>O</i>^2^:<i>O</i>^1'^,\
<i>O</i>^2'^)(\m~2~-pyrazine-2-carboxylato-\k^4^<i>N</i>^1^,<i>O</i>:\
<i>O</i>,<i>O</i>')neodymium(III)]
;
loop_
    _publ_author_name
    _publ_author_footnote
    _publ_author_address
    'Ke-Chun Chen' .
;
School of Chemistry and Environment
South China Normal University
Guangzhou 510006
People's Republic of China
;
    'Huan-Mian Luo' .
;
School of Chemistry and Environment
South China Normal University
Guangzhou 510006
People's Republic of China
;
    'Qiu-Hui Meng' .
;
School of Chemistry and Environment
South China Normal University
Guangzhou 510006
People's Republic of China
;
    'Yi-Fan Luo' .
;
School of Chemistry and Environment
South China Normal University
Guangzhou 510006
People's Republic of China
;
    'Rong-Hua Zeng' .
;
School of Chemistry and Environment
South China Normal University
Guangzhou 510006
People's Republic of China
and Key Laboratory of the Technology of Electrochemical
Energy Storage and Power Generation
in Guangdong Universities
South China Normal University
Guangzhou 510006
People's Republic of China
;
