# Supplementary material for: Poly[diaqua­(μ2-oxalato-κ4 O 1,O 2:O 1′,O 2′)(μ2-pyrazine-2-carboxyl­ato-κ4 N 1,O:O,O′)neodymium(III)]
Source: Acta Crystallogr Sect E Struct Rep Online. 2009 Aug 12;65(Pt 9):m1065–6. doi: 10.1107/S1600536809031250 (PMC2969933; doi:10.1107/S1600536809031250)
Supplement: Supplementary file 2 [file e-65-m1065-Isup2.hkl]

# 
# h,k,l, Fc-squared, Fo-squared, sigma(Fo-squared) and status flag 
# 
data_I
_shelx_title ' d in P1                          P-1' 
_shelx_refln_list_code          4 
_shelx_F_calc_maximum      144.27 
_exptl_crystal_F_000       374.00 
_reflns_d_resolution_high  0.8347 
 
loop_ 
 _symmetry_equiv_pos_as_xyz 
 'x, y, z' 
 '-x, -y, -z' 
 
_cell_length_a     7.9480 
_cell_length_b     8.6512 
_cell_length_c     8.7425 
_cell_angle_alpha 115.525 
_cell_angle_beta  101.970 
_cell_angle_gamma  96.306 
 
_shelx_F_squared_multiplier     1.000 
 
loop_ 
 _refln_index_h 
 _refln_index_k 
 _refln_index_l 
 _refln_F_squared_calc 
 _refln_F_squared_meas 
 _refln_F_squared_sigma 
 _refln_observed_status 
   2   0   0     1104.71      766.93     91.75 o 
   4   0   0     1430.15     1651.36    201.55 o 
   5   0   0       13.18       15.78      4.49 o 
   6   0   0     2431.36     2464.35    295.03 o 
   7   0   0     1202.83     1278.59    159.05 o 
   8   0   0      414.40      446.26     64.35 o 
   9   0   0     1077.94     1372.00    173.08 o 
  -9   1   0     1177.93     1459.95    182.28 o 
  -8   1   0      308.91      338.72     49.72 o 
  -7   1   0      602.11      563.56     74.25 o 
  -6   1   0     3742.61     4922.42    597.85 o 
  -5   1   0     1415.69     1656.62    203.17 o 
  -4   1   0      574.77      905.56    112.24 o 
  -2   1   0     4928.33     3821.94    447.54 o 
  -1   1   0      168.27      263.74     24.26 o 
   0   1   0     9176.23     9804.80   1185.49 o 
   1   1   0    14037.03    15025.69   1261.85 o 
   2   1   0      519.13      615.38     53.46 o 
   3   1   0     8063.23     7761.50    912.12 o 
   4   1   0     8362.37     8640.74   1269.53 o 
   5   1   0     1507.89     1277.47    154.86 o 
   6   1   0     1982.28     1821.62    219.43 o 
   7   1   0     3106.99     3008.03    359.47 o 
   8   1   0      293.24      345.14     51.69 o 
  -9   2   0     1080.93      978.06    124.09 o 
  -8   2   0     1377.15     1154.41    143.01 o 
  -7   2   0      193.19      154.93     25.90 o 
  -6   2   0     1385.55      975.49    119.89 o 
  -5   2   0     4106.08     2876.18    340.05 o 
  -4   2   0       36.27       33.21      8.47 o 
  -2   2   0     9058.19    10307.88    866.39 o 
  -1   2   0     3371.99     4487.33    377.95 o 
   0   2   0     3656.60     4647.68    562.94 o 
   1   2   0     2005.84     2209.04    269.20 o 
   2   2   0     6497.36     7278.39    831.23 o 
   3   2   0      708.91      796.58     69.59 o 
   4   2   0     4058.35     3987.56    472.36 o 
   5   2   0     2615.42     2325.87    277.77 o 
   6   2   0       51.32       61.83     16.23 o 
   7   2   0     1984.18     2112.65    255.51 o 
   8   2   0      786.59      966.70    123.70 o 
  -9   3   0      200.42      205.63     34.99 o 
  -8   3   0     1799.87     1352.39    166.47 o 
  -7   3   0     1053.49      775.10     97.91 o 
  -6   3   0       70.38       75.24     11.12 o 
  -5   3   0     3683.03     3498.05    581.25 o 
  -4   3   0     5852.95     6478.16    821.43 o 
  -3   3   0     1346.94     1678.71    142.91 o 
  -2   3   0    12387.90    14986.39   1255.18 o 
  -1   3   0    12347.65    12192.10   1474.53 o 
   0   3   0        1.82        3.94      3.40 o 
   1   3   0     5249.23     6582.22    797.17 o 
   2   3   0     5572.44     7003.52    685.73 o 
   3   3   0        6.03       36.21     14.90 o 
   4   3   0     2430.08     2666.07    317.44 o 
   5   3   0     2777.17     2845.29    338.60 o 
   6   3   0      404.10      386.67     53.92 o 
   7   3   0      929.76      911.52    116.88 o 
  -9   4   0      211.14      166.39     30.28 o 
  -8   4   0      823.21      676.76     88.09 o 
  -7   4   0     2057.09     1660.45    201.57 o 
  -6   4   0      463.07      486.00     45.17 o 
  -5   4   0      509.30      586.73     77.51 o 
  -4   4   0     3945.27     3560.70    419.65 o 
  -3   4   0     2533.32     3043.23    257.91 o 
  -2   4   0     3164.37     2962.13    361.31 o 
  -1   4   0    12902.26    13446.54   1626.85 o 
   0   4   0      815.16      935.31    116.15 o 
   1   4   0      774.85      957.91    119.17 o 
   2   4   0     4848.82     5458.35    575.90 o 
   3   4   0     4025.01     4401.54    566.79 o 
   4   4   0      205.45      242.53     35.65 o 
   5   4   0     5118.69     5215.65    616.47 o 
   6   4   0     1606.16     1557.15    191.03 o 
   7   4   0      168.42      133.54     28.32 o 
  -8   5   0       17.69       41.36     10.82 o 
  -7   5   0     1291.55     1144.75    141.99 o 
  -6   5   0     2202.79     1895.61    227.60 o 
  -5   5   0        0.32        4.36      4.14 o 
  -4   5   0     3111.34     2906.81    247.01 o 
  -3   5   0     3856.73     3311.95    280.77 o 
  -2   5   0      204.63      233.71     33.09 o 
  -1   5   0     2127.90     2548.98    312.46 o 
   0   5   0     2714.94     2937.02    358.53 o 
   1   5   0       21.38       20.92      7.10 o 
   2   5   0     3209.95     3567.81    379.07 o 
   3   5   0     4554.35     4423.36    522.80 o 
   4   5   0      629.59      571.00     74.75 o 
   5   5   0     1194.18     1182.86    148.19 o 
   6   5   0     2104.29     2052.81    249.48 o 
  -8   6   0       94.22      107.31     17.44 o 
  -7   6   0      520.37      495.34     82.85 o 
  -6   6   0     3761.52     3348.36    285.58 o 
  -5   6   0      163.82      152.36     17.25 o 
  -4   6   0     1383.77     1300.18    112.78 o 
  -3   6   0     4728.02     5122.81    624.49 o 
  -2   6   0     2360.75     2607.71    321.06 o 
  -1   6   0      155.45      152.62     23.93 o 
   0   6   0     2602.23     2660.79    326.49 o 
   1   6   0     1079.82     1342.40    167.44 o 
   2   6   0     1370.62     1528.48    189.59 o 
   3   6   0     4116.16     3751.51    445.44 o 
   4   6   0      552.78      507.38     68.48 o 
   5   6   0      312.66      283.46     45.10 o 
  -7   7   0       38.82       23.89      7.98 o 
  -6   7   0     1524.58     1445.75    126.70 o 
  -5   7   0     1243.70     1244.39    158.28 o 
  -4   7   0       23.41       34.48     11.89 o 
  -3   7   0     1907.15     2207.95    274.35 o 
  -2   7   0     1217.88     1284.08    161.75 o 
  -1   7   0      306.40      314.41     44.31 o 
   0   7   0     4132.30     4490.66    548.66 o 
   1   7   0     4568.56     5010.53    611.19 o 
   2   7   0      199.48      182.02     30.95 o 
   3   7   0     1539.49     1349.12    166.88 o 
   4   7   0     2441.89     2135.02    259.64 o 
  -6   8   0      916.47      998.16    130.72 o 
  -5   8   0     1903.41     1995.77    250.78 o 
  -4   8   0     1888.70     2019.25    252.92 o 
  -3   8   0      555.35      553.06     74.98 o 
  -2   8   0     1484.75     1330.08    167.95 o 
  -1   8   0      250.53      242.03     37.45 o 
   0   8   0       89.46       97.87     20.49 o 
   2   8   0     1075.83      884.06    113.78 o 
  -4   9   0     1468.76     1371.49    175.20 o 
  -3   9   0        1.10        5.45      7.78 o 
  -2   9   0      979.47     1015.46    131.93 o 
  -1   9   0     1756.55     1747.28    220.41 o 
   0   9   0       12.91        9.26     10.42 o 
  -1  -9   1     1093.49     1053.79    136.51 o 
   0  -9   1     2536.97     2548.08    316.44 o 
   1  -9   1      593.28      633.54     85.78 o 
   2  -9   1       79.54       57.89     16.62 o 
   3  -9   1     1798.29     1607.36    203.15 o 
   4  -9   1     1433.11     1271.74    162.37 o 
   5  -9   1        7.41        9.90      9.17 o 
  -3  -8   1     1218.19     1002.25    127.83 o 
  -2  -8   1     1318.59     1066.11    134.20 o 
  -1  -8   1        2.94        2.16      6.91 o 
   0  -8   1     2770.95     2807.03    346.49 o 
   1  -8   1     4200.63     4126.96    505.92 o 
   2  -8   1       80.36       70.75     16.77 o 
   3  -8   1     1746.86     1524.55    191.41 o 
   4  -8   1     3675.20     3583.22    440.55 o 
   5  -8   1      616.36      632.24     85.10 o 
   6  -8   1      341.41      354.85     58.05 o 
  -5  -7   1     2141.51     1901.28    233.42 o 
  -4  -7   1      722.91      645.28     84.78 o 
  -3  -7   1      134.64      140.04     26.35 o 
  -2  -7   1     4033.92     4537.04    626.56 o 
  -1  -7   1     2397.25     2528.43    311.35 o 
   0  -7   1        1.13        4.64      6.05 o 
   1  -7   1     4763.36     5072.66    618.72 o 
   2  -7   1     3365.84     3085.89    378.50 o 
   3  -7   1      239.83      223.62     33.77 o 
   4  -7   1     2701.02     2945.55    363.02 o 
   5  -7   1     1991.17     2113.84    182.49 o 
   6  -7   1      144.54      141.17     18.16 o 
   7  -7   1     1856.07     1937.00    257.53 o 
  -6  -6   1       84.20       84.16     21.90 o 
  -5  -6   1     1466.06     1386.99    172.16 o 
  -4  -6   1     2201.84     2039.80    246.14 o 
  -3  -6   1      204.02      203.60     29.60 o 
  -2  -6   1     1375.37     1517.50    131.46 o 
  -1  -6   1     3389.63     3732.59    455.64 o 
   0  -6   1      948.08     1188.55    148.83 o 
   1  -6   1     2118.91     2114.44    260.34 o 
   2  -6   1     4437.24     4710.84    573.89 o 
   3  -6   1     1488.04     1566.26    195.22 o 
   4  -6   1     1210.03     1175.21    154.69 o 
   5  -6   1     3861.86     4004.24    340.53 o 
   6  -6   1     1395.39     1374.78    120.10 o 
   7  -6   1      381.59      404.31     76.28 o 
   8  -6   1     1375.95     1235.68    154.09 o 
  -7  -5   1     1511.91     1514.25    188.18 o 
  -6  -5   1      846.68      707.52     91.58 o 
  -5  -5   1      476.95      439.11     60.67 o 
  -4  -5   1     3545.12     3397.63    403.38 o 
  -3  -5   1     1291.92     1452.50    125.73 o 
  -2  -5   1     2214.87     2777.72    456.90 o 
  -1  -5   1     3360.12     3605.61    439.54 o 
   0  -5   1     5575.36     6505.34    789.49 o 
   1  -5   1      224.60      242.46     33.66 o 
   2  -5   1     3395.08     3541.39    432.23 o 
   3  -5   1     3905.32     4099.07    346.43 o 
   4  -5   1      597.10      606.58     54.64 o 
   5  -5   1     1833.68     1807.06    155.18 o 
   6  -5   1     1458.94     1455.62    127.12 o 
   7  -5   1      218.78      196.98     35.42 o 
   8  -5   1      742.44      650.56     86.10 o 
  -7  -4   1     2742.92     2701.23    325.96 o 
  -6  -4   1     4358.28     4241.31    503.08 o 
  -5  -4   1      190.18      207.43     32.06 o 
  -4  -4   1     2014.81     2349.99    273.75 o 
  -3  -4   1     4503.82     4921.89    414.96 o 
  -2  -4   1      306.72      361.76     33.50 o 
  -1  -4   1     1006.91     1112.22    137.50 o 
   0  -4   1    11901.65    13090.55   1583.99 o 
   2  -4   1     1929.10     1971.83    193.24 o 
   3  -4   1     7374.15     7610.32    641.08 o 
   4  -4   1      347.57      363.84     33.69 o 
   5  -4   1     1220.30     1065.37     92.72 o 
   6  -4   1     2829.13     2506.26    224.88 o 
   7  -4   1      752.09      686.88     87.90 o 
   8  -4   1      121.72      144.08     26.54 o 
  -8  -3   1      648.89      687.35     90.96 o 
  -7  -3   1      420.29      423.44     59.07 o 
  -6  -3   1     3452.95     3542.16    421.13 o 
  -5  -3   1     1497.70     1307.78    158.82 o 
  -4  -3   1       46.05       79.26     13.91 o 
  -3  -3   1    11644.32    13116.73   1241.58 o 
  -2  -3   1    10834.47    11762.72    988.88 o 
  -1  -3   1     1074.11     1427.01    175.26 o 
   0  -3   1     8753.05    10060.43   1217.57 o 
   1  -3   1     1958.39     2019.03    171.08 o 
   2  -3   1      402.07      465.64     41.61 o 
   3  -3   1     3735.98     3344.45    227.44 o 
   4  -3   1     2932.91     2218.94    185.17 o 
   5  -3   1      255.44      236.60     33.13 o 
   6  -3   1     3168.95     2524.81    300.93 o 
   7  -3   1     2556.48     2097.61    252.39 o 
   8  -3   1        3.87        0.68      7.96 o 
   9  -3   1     1054.50     1024.66    130.20 o 
  -8  -2   1     1464.13     1682.41    206.49 o 
  -7  -2   1        6.98        5.65      7.72 o 
  -6  -2   1     1318.49     1274.59    155.91 o 
  -5  -2   1     2028.21     2067.12    178.64 o 
  -4  -2   1      352.84      366.40     33.50 o 
  -3  -2   1     3112.18     3250.90    275.01 o 
  -2  -2   1    20813.67    19590.51   1911.31 o 
  -1  -2   1     9831.04    11191.24   1353.52 o 
   0  -2   1     7658.35     9315.13   1126.06 o 
   1  -2   1     2246.43     2498.42    172.05 o 
   2  -2   1     5534.93     5678.90    387.33 o 
   3  -2   1      981.47      927.48    109.50 o 
   4  -2   1     2172.05     1901.88    183.87 o 
   5  -2   1     1279.44     1600.99    196.50 o 
   6  -2   1      647.05      564.16     73.38 o 
   7  -2   1     2405.76     2156.60    260.55 o 
   8  -2   1      411.44      392.72     56.16 o 
   9  -2   1      152.45      174.88     32.02 o 
  -9  -1   1      667.74      875.89    116.39 o 
  -8  -1   1     3231.74     3852.87    460.73 o 
  -7  -1   1     1645.96     1533.75    187.43 o 
  -6  -1   1      665.64      703.18     88.61 o 
  -5  -1   1     5773.38     5070.63    427.64 o 
  -4  -1   1     6117.84     5972.06    866.44 o 
  -3  -1   1      753.18      634.16     55.52 o 
  -2  -1   1       75.33       80.05      8.65 o 
  -1  -1   1    10996.99    10985.35    922.18 o 
   0  -1   1       38.74       59.54      4.97 o 
   1  -1   1    11297.98    11278.77    767.87 o 
   2  -1   1     4907.99     4977.62    418.87 o 
   3  -1   1      637.07      848.72    146.34 o 
   4  -1   1     4730.31     6260.65    757.60 o 
   5  -1   1     3896.93     3684.34    436.55 o 
   6  -1   1      370.45      389.50     54.37 o 
   7  -1   1     1527.89     1672.64    204.78 o 
   8  -1   1     1118.57     1261.69    158.11 o 
  -9   0   1       45.10       58.11     19.01 o 
  -8   0   1     1109.37     1362.51    169.43 o 
  -7   0   1     2994.51     3568.08    425.64 o 
  -6   0   1       88.66       93.76     12.40 o 
  -5   0   1     3709.93     3676.58    540.17 o 
  -4   0   1    10850.29     9303.54   1501.35 o 
  -3   0   1     5136.19     4424.43    546.73 o 
  -2   0   1     4966.95     4517.01    528.66 o 
  -1   0   1    13076.76    10652.14    726.30 o 
   0   0   1     2378.41     1944.06    236.45 o 
   1   0   1      154.96      157.00     20.32 o 
   2   0   1     6687.55     5236.05    613.71 o 
   3   0   1     1415.29     2018.01    244.75 o 
   4   0   1      318.62      415.52     51.73 o 
   5   0   1     4260.06     3815.18    450.68 o 
   6   0   1      787.97      880.71    110.46 o 
   7   0   1     1146.66     1270.35    158.56 o 
   8   0   1     2793.25     3629.67    436.01 o 
  -9   1   1      183.24      232.05     38.50 o 
  -8   1   1      568.96      531.67     71.84 o 
  -7   1   1     1640.12     1398.65    171.14 o 
  -5   1   1       47.15       40.98      8.22 o 
  -4   1   1    11333.82    10910.86   1525.87 o 
  -3   1   1    12548.11    10986.99   1225.16 o 
  -2   1   1      311.80      322.21     29.31 o 
  -1   1   1     6286.99     7405.89    622.05 o 
   0   1   1      931.09     1335.15    163.44 o 
   1   1   1      205.44      249.93     22.47 o 
   2   1   1     3086.30     3419.44    401.96 o 
   3   1   1     7917.99     7770.26    909.75 o 
   4   1   1      425.13      442.28     57.27 o 
   5   1   1     2161.86     1997.24    239.53 o 
   6   1   1     3396.41     3004.69    358.01 o 
   7   1   1        1.32       30.39     12.13 o 
   8   1   1      523.45      582.79     80.01 o 
  -9   2   1     1708.32     1557.00    191.35 o 
  -8   2   1       65.91       48.16     14.69 o 
  -7   2   1      879.23      670.24     85.29 o 
  -6   2   1     3004.88     2359.47    280.92 o 
  -5   2   1      310.55      240.77     33.13 o 
  -4   2   1     3990.78     4063.82    586.78 o 
  -3   2   1    11056.21    11533.94    969.93 o 
  -2   2   1       35.18       39.74      5.69 o 
  -1   2   1     3656.05     5016.28    608.45 o 
   0   2   1     6772.05     8733.71   1056.83 o 
   1   2   1     6070.60     6879.51    578.92 o 
   2   2   1      146.60      156.82     16.91 o 
   3   2   1     7255.53     8432.12    708.72 o 
   4   2   1     1238.01     1053.92    128.30 o 
   7   2   1      528.09      542.97     73.21 o 
  -9   3   1     1135.59     1063.14    133.77 o 
  -8   3   1     1057.20      949.40    119.08 o 
  -7   3   1      211.46      224.29     50.25 o 
  -6   3   1     6879.67     6861.46   1124.18 o 
  -5   3   1     3681.96     3775.60    339.96 o 
  -4   3   1       14.23       19.11      5.49 o 
  -3   3   1     4183.90     5037.93    425.41 o 
  -2   3   1     3559.63     4016.41    488.35 o 
  -1   3   1       28.03       50.22     10.37 o 
   0   3   1    12799.73    13526.69   1635.42 o 
   1   3   1     4643.01     5263.94    637.73 o 
   2   3   1        6.84       46.53     18.68 o 
   3   3   1     3627.50     3745.83    442.24 o 
   4   3   1     3652.07     3950.56    467.81 o 
   5   3   1       85.67      105.27     20.68 o 
   6   3   1     2048.04     2004.37    243.40 o 
   7   3   1     1309.83     1383.34    172.83 o 
  -9   4   1      513.83      524.70     71.90 o 
  -8   4   1      900.10      792.55    101.76 o 
  -7   4   1      194.54      185.76     21.15 o 
  -6   4   1     2376.75     2324.10    254.99 o 
  -5   4   1     2631.75     2841.56    426.34 o 
  -4   4   1     2439.39     2662.30    226.86 o 
  -3   4   1     2127.69     2384.70    201.81 o 
  -2   4   1     6282.16     7437.59    902.46 o 
  -1   4   1     3343.39     3439.40    418.65 o 
   0   4   1     1063.42     1246.63    154.33 o 
   1   4   1     8214.45     9586.65   1160.57 o 
   2   4   1     2099.18     2303.48    211.37 o 
   3   4   1      698.58      689.10     86.81 o 
   4   4   1     3690.01     3576.04    425.04 o 
   5   4   1     1530.64     1542.71    189.19 o 
   6   4   1      233.18      237.39     38.65 o 
  -8   5   1      887.09      709.51     91.41 o 
  -7   5   1     1235.70      960.01    119.47 o 
  -6   5   1      379.03      381.89     37.10 o 
  -5   5   1     2283.89     2488.40    250.48 o 
  -4   5   1      523.53      549.98     54.12 o 
  -3   5   1      731.37      947.71    120.30 o 
  -2   5   1     2879.37     2827.52    345.87 o 
  -1   5   1     5376.61     6040.47    733.99 o 
   0   5   1      194.66      265.56     36.66 o 
   1   5   1     2665.08     2818.15    344.54 o 
   2   5   1     6775.40     6896.12    810.88 o 
   3   5   1      397.66      349.93     48.12 o 
   4   5   1     1255.78     1236.18    153.32 o 
   5   5   1     1573.12     1653.07    203.71 o 
  -8   6   1      793.65      696.87     91.39 o 
  -7   6   1     2918.33     3166.30    441.83 o 
  -6   6   1      192.32      215.22     31.88 o 
  -5   6   1     1068.03      843.30    104.24 o 
  -4   6   1     4507.09     3818.99    466.79 o 
  -3   6   1       43.95       68.10     14.84 o 
  -2   6   1      646.98      732.54     94.79 o 
  -1   6   1     3736.26     4372.97    534.01 o 
   0   6   1     1185.61     1096.84    137.56 o 
   1   6   1     1447.74     1802.18    223.11 o 
   2   6   1     3685.95     3411.04    406.09 o 
   3   6   1      985.54      883.21    111.60 o 
   4   6   1      378.16      299.67     45.25 o 
  -7   7   1     1427.53     1315.67    116.97 o 
  -6   7   1      608.55      604.95     81.21 o 
  -5   7   1        1.14       42.22     12.92 o 
  -4   7   1     1954.20     1877.20    234.51 o 
  -3   7   1     3237.48     3173.99    390.99 o 
  -2   7   1      126.59      139.21     25.13 o 
  -1   7   1     5579.77     5382.36    656.27 o 
   0   7   1     3668.28     3929.43    480.99 o 
   1   7   1       18.87       18.71     10.24 o 
   2   7   1     1458.27     1381.56    171.09 o 
   3   7   1     2042.76     1672.21    205.01 o 
  -5   8   1      476.44      502.87     70.75 o 
  -4   8   1      772.11      632.53     86.19 o 
  -3   8   1     2356.26     2243.26    280.00 o 
  -2   8   1     1592.47     1479.73    186.77 o 
  -1   8   1      658.42      691.05     91.47 o 
   0   8   1     2504.84     2811.48    347.56 o 
   1   8   1      858.06      732.18     96.26 o 
   1 -10   2     1552.99     1277.62    164.44 o 
   2 -10   2     2383.68     2255.79    282.84 o 
  -2  -9   2      470.10      339.15     50.45 o 
  -1  -9   2     1837.52     1966.04    246.93 o 
   0  -9   2     2761.73     2500.92    310.51 o 
   1  -9   2       39.61       43.42     14.33 o 
   2  -9   2     1727.00     1784.68    224.56 o 
   3  -9   2     1643.72     1657.22    209.27 o 
   4  -9   2       90.93      109.41     23.01 o 
   5  -9   2     2031.73     1967.05    246.65 o 
  -4  -8   2     1903.55     1429.64    176.74 o 
  -3  -8   2     2153.39     1785.79    218.27 o 
  -2  -8   2        1.04        5.84      7.11 o 
  -1  -8   2     1437.14     1478.25    186.36 o 
   0  -8   2     3877.21     3807.78    466.94 o 
   1  -8   2      328.42      278.18     41.28 o 
   2  -8   2     2104.63     2141.65    266.29 o 
   3  -8   2     4038.01     3957.83    485.39 o 
   4  -8   2      470.45      417.08     57.83 o 
   5  -8   2      269.71      272.21     42.67 o 
   6  -8   2     1173.51     1065.27    180.76 o 
  -5  -7   2      407.27      352.80     51.78 o 
  -4  -7   2      903.44      714.94     92.01 o 
  -3  -7   2     4541.79     4706.00    438.86 o 
  -2  -7   2     2117.54     2222.62    275.10 o 
  -1  -7   2        8.09       11.08      7.12 o 
   0  -7   2     6551.57     6724.83    817.94 o 
   1  -7   2     2650.84     2930.16    360.15 o 
   2  -7   2      310.32      322.23     45.32 o 
   3  -7   2     4137.19     4178.12    510.50 o 
   4  -7   2     1223.92     1211.40    106.12 o 
   5  -7   2       12.72        8.89      5.12 o 
   6  -7   2     1545.79     1631.37    142.68 o 
   7  -7   2     1739.62     1776.73    261.46 o 
  -6  -6   2     1205.56     1185.66    148.92 o 
  -5  -6   2     1891.02     1780.00    217.03 o 
  -4  -6   2      579.05      554.19     72.22 o 
  -3  -6   2     1605.12     1668.84    144.59 o 
  -2  -6   2     2639.11     2945.98    361.31 o 
  -1  -6   2       49.09       62.09     13.50 o 
   0  -6   2     4044.28     4542.14    553.45 o 
   1  -6   2     3143.27     3460.08    422.99 o 
   2  -6   2     1619.93     1653.13    204.76 o 
   3  -6   2     2723.98     2947.16    247.89 o 
   4  -6   2     5717.59     5958.10    503.96 o 
   5  -6   2     1362.54     1504.53    130.83 o 
   6  -6   2      284.82      193.91     30.05 o 
   7  -6   2     1648.51     1652.73    202.08 o 
   8  -6   2      683.81      711.13     94.23 o 
  -7  -5   2      322.71      278.48     43.37 o 
  -6  -5   2      665.03      583.71     76.61 o 
  -5  -5   2     3837.78     4063.14    482.23 o 
  -4  -5   2     2705.95     2995.90    254.93 o 
  -3  -5   2     1277.58     1397.45    170.28 o 
  -2  -5   2     3919.79     4432.53    539.72 o 
  -1  -5   2     3962.23     4818.41    586.06 o 
   0  -5   2     1522.71     1639.29    202.51 o 
   1  -5   2     3031.41     3262.25    398.44 o 
   2  -5   2     1936.51     1888.54    160.66 o 
   3  -5   2      141.02      172.80     18.90 o 
   4  -5   2     2822.19     2912.61    277.53 o 
   5  -5   2     2352.89     2531.82    237.61 o 
   6  -5   2       15.75       32.89      7.94 o 
   7  -5   2     1962.53     1840.39    223.56 o 
   8  -5   2     1582.69     1508.02    186.09 o 
  -8  -4   2     1234.58     1205.51    151.80 o 
  -7  -4   2     2128.28     2240.99    271.72 o 
  -6  -4   2       12.95        6.39      7.40 o 
  -5  -4   2     1114.81     1284.98    157.19 o 
  -4  -4   2     3850.77     4130.90    349.79 o 
  -3  -4   2      965.30     1110.46     96.42 o 
  -2  -4   2     4437.43     4865.67    410.72 o 
  -1  -4   2    10161.62    13020.66   1576.16 o 
   0  -4   2       11.14       86.53     14.48 o 
   1  -4   2     9497.67    11162.15   1350.68 o 
   2  -4   2    11070.83    12302.21   1030.47 o 
   3  -4   2      354.25      347.82     25.75 o 
   4  -4   2      693.61      682.94     86.87 o 
   6  -4   2      670.06      639.55     81.72 o 
   7  -4   2      953.44      818.94    103.88 o 
   8  -4   2     1893.64     1845.87    224.97 o 
  -8  -3   2      409.12      446.98     62.39 o 
  -7  -3   2     1873.71     1927.80    233.48 o 
  -6  -3   2     1454.02     1460.01    178.02 o 
  -5  -3   2       97.72       96.70     11.64 o 
  -4  -3   2     1718.79     1764.58    151.23 o 
  -3  -3   2     2079.01     2348.34    198.60 o 
  -2  -3   2      384.34      521.17     46.14 o 
  -1  -3   2    13454.54    15663.76   1893.82 o 
   0  -3   2     1243.84     1256.22    154.28 o 
   1  -3   2     1111.07     1461.69    100.71 o 
   2  -3   2    10189.91    10905.29    914.44 o 
   3  -3   2     8219.22     8067.52    549.87 o 
   4  -3   2      101.69      107.54     12.00 o 
   6  -3   2     5631.96     4232.37    500.19 o 
   7  -3   2       40.10       51.46     14.67 o 
   8  -3   2      852.01      798.39    102.91 o 
  -8  -2   2        0.81        8.75      9.13 o 
  -7  -2   2     1452.29     1498.25    182.62 o 
  -6  -2   2     3370.60     3752.66    547.68 o 
  -5  -2   2      897.08      973.24     85.14 o 
  -4  -2   2     4059.73     4077.57    344.66 o 
  -3  -2   2     4476.92     4315.16    363.69 o 
  -2  -2   2     1403.37     1577.01    134.12 o 
  -1  -2   2      885.75      924.68    113.82 o 
   0  -2   2     3329.95     3760.20    258.10 o 
   1  -2   2     1959.64     2268.92    155.69 o 
   2  -2   2      334.66      309.38     22.27 o 
   3  -2   2     6444.02     6250.42    523.34 o 
   4  -2   2      687.16      681.95     59.85 o 
   5  -2   2     1793.51     1648.43    198.64 o 
   6  -2   2     5255.02     4584.49    542.26 o 
   7  -2   2     1800.51     1649.54    201.81 o 
   8  -2   2      123.95      162.65     31.03 o 
  -9  -1   2     1396.31     1641.84    204.03 o 
  -8  -1   2      853.95      956.39    122.65 o 
  -7  -1   2       69.37       74.15     18.67 o 
  -6  -1   2     6958.90     6842.25    576.56 o 
  -5  -1   2     3010.85     2402.42    284.89 o 
  -4  -1   2      216.28      189.17     26.20 o 
  -3  -1   2     7840.52     6096.31    806.62 o 
  -2  -1   2      663.19      518.52     44.73 o 
  -1  -1   2     3931.24     3740.80    315.62 o 
   0  -1   2     7652.10     7294.66    497.06 o 
   1  -1   2     6468.08     5484.65    374.03 o 
   4  -1   2     3101.85     2511.98    298.69 o 
   5  -1   2        3.00       10.86      7.38 o 
   6  -1   2     1906.66     2187.91    264.43 o 
   7  -1   2     1236.60     1738.32    213.95 o 
   8  -1   2      594.65      739.08     98.23 o 
  -9   0   2      967.31     1078.08    136.70 o 
  -8   0   2     1474.31     1347.11    166.30 o 
  -7   0   2      478.41      482.07     80.26 o 
  -6   0   2     1190.19     1084.99    136.38 o 
  -5   0   2     3251.25     2961.02    464.61 o 
  -4   0   2      462.99      436.34     39.85 o 
  -3   0   2     7988.50     6605.51    555.57 o 
  -2   0   2    11655.66    10711.45    730.15 o 
  -1   0   2     3778.71     3335.48    281.19 o 
   0   0   2     6371.04     5556.94    378.78 o 
   1   0   2    11957.09    10052.86    844.63 o 
   2   0   2     3532.40     3239.45    380.81 o 
   3   0   2     3551.92     3547.89    418.09 o 
   4   0   2     4536.31     4090.99    482.14 o 
   5   0   2      821.35      772.90     96.60 o 
   6   0   2     1294.66     1400.13    171.46 o 
   7   0   2     2036.44     2418.39    292.81 o 
   8   0   2      592.85      804.85    107.62 o 
  -9   1   2      600.92      528.12     70.79 o 
  -8   1   2     2534.85     2011.17    242.10 o 
  -7   1   2     2524.60     1922.52    230.63 o 
  -6   1   2      147.90      163.22     38.71 o 
  -5   1   2     1563.93     1521.91    179.20 o 
  -4   1   2     5392.15     4804.42    437.95 o 
  -3   1   2      104.09      125.93     10.14 o 
  -2   1   2     3796.04     3241.02    273.36 o 
  -1   1   2     2153.55     2583.71    314.17 o 
   0   1   2      615.61      822.73    101.69 o 
   1   1   2     3476.59     4035.67    528.76 o 
   2   1   2     7517.33     9021.68   1055.54 o 
   3   1   2       20.33       31.44      8.81 o 
   4   1   2     7537.34     7786.90    913.66 o 
   5   1   2     4903.36     4867.69    574.88 o 
   6   1   2       91.26       97.03     20.19 o 
   7   1   2      512.27      605.84     80.82 o 
  -9   2   2       10.97        5.71      8.68 o 
  -8   2   2      933.73      730.14     93.27 o 
  -7   2   2     3034.27     2423.80    289.30 o 
  -6   2   2       21.73       18.35      5.53 o 
  -5   2   2     3105.71     3282.23    392.80 o 
  -4   2   2     6465.42     6931.53    584.35 o 
  -3   2   2        7.29       15.66      2.80 o 
  -2   2   2      246.50      244.02     32.81 o 
  -1   2   2    12888.70    15368.07   1858.10 o 
   0   2   2     4912.47     6268.07    759.02 o 
   1   2   2      982.58     1044.61     89.45 o 
   2   2   2     3264.01     3893.25    558.60 o 
   3   2   2      106.90      119.89     20.47 o 
   4   2   2      858.41      858.76    106.40 o 
   5   2   2     2498.69     2337.81    280.66 o 
   6   2   2      936.54     1136.06    142.41 o 
   7   2   2      134.55      147.78     28.47 o 
  -9   3   2      616.48      494.89     67.56 o 
  -8   3   2      127.77      148.62     29.88 o 
  -7   3   2     5097.98     5200.46    690.11 o 
  -6   3   2      593.59      583.00     53.45 o 
  -5   3   2      427.17      459.04     41.95 o 
  -4   3   2     4104.01     4716.70    554.09 o 
  -3   3   2     3269.59     3356.24    283.44 o 
  -2   3   2       54.10       82.81     14.59 o 
  -1   3   2     6855.79     8164.41    988.88 o 
   0   3   2     8144.20    10531.27   1274.22 o 
   1   3   2       31.41       31.75      5.76 o 
   2   3   2     4821.76     4907.83    577.16 o 
   3   3   2     2391.94     2560.44    304.98 o 
   4   3   2        6.86       26.56     11.44 o 
   5   3   2      804.52      839.24    106.51 o 
   6   3   2     1643.57     1793.96    219.98 o 
  -9   4   2     1368.53     1759.56    257.69 o 
  -8   4   2      127.92      146.57     23.50 o 
  -7   4   2     1097.47      824.01    103.04 o 
  -6   4   2     3095.73     3336.28    295.03 o 
  -5   4   2      468.29      506.78     46.85 o 
  -4   4   2     2872.00     3094.88    262.37 o 
  -3   4   2     4276.58     4616.33    562.26 o 
  -2   4   2     3041.52     3936.00    479.81 o 
  -1   4   2     1716.05     2324.50    285.00 o 
   0   4   2     3724.28     4138.38    503.34 o 
   1   4   2      868.37      980.50     85.67 o 
   2   4   2      765.75      760.51     95.21 o 
   3   4   2     4242.16     4206.71    497.73 o 
   4   4   2     1609.28     1688.40    206.30 o 
   5   4   2       35.35       26.48     11.40 o 
   6   4   2     2024.63     2189.32    266.82 o 
  -8   5   2      492.25      519.58     94.64 o 
  -7   5   2      445.27      423.29     57.68 o 
  -6   5   2     1380.07     1486.66    138.61 o 
  -5   5   2     3660.17     3423.93    404.98 o 
  -4   5   2      223.74      229.12     34.50 o 
  -3   5   2     5478.50     6697.69    814.66 o 
  -2   5   2     3346.40     4274.01    521.71 o 
  -1   5   2       82.08       87.11     15.91 o 
   0   5   2     2110.24     2637.50    323.69 o 
   1   5   2     2103.85     2134.55    255.94 o 
   2   5   2      172.59      195.97     31.40 o 
   3   5   2     1743.83     1537.96    187.80 o 
   4   5   2      899.14     1044.08    132.17 o 
   5   5   2       46.64       53.42     19.12 o 
  -7   6   2       14.34        9.19      6.27 o 
  -6   6   2     1885.73     1900.52    274.49 o 
  -5   6   2     2697.69     3106.32    383.53 o 
  -4   6   2     1083.15     1276.40    162.09 o 
  -3   6   2      515.11      447.54     59.97 o 
  -2   6   2     5032.82     4602.58    561.89 o 
  -1   6   2      913.56     1037.75    131.96 o 
   0   6   2     1044.96     1061.64    133.90 o 
   1   6   2     2883.52     2712.65    324.72 o 
   2   6   2      585.87      559.56     74.83 o 
   3   6   2      398.11      390.33     55.33 o 
   4   6   2     1454.68     1457.96    181.83 o 
  -6   7   2       61.50       51.41     14.76 o 
  -5   7   2     2105.10     1673.30    209.89 o 
  -4   7   2     1754.88     1496.67    188.67 o 
  -3   7   2        1.04        5.80      7.91 o 
  -2   7   2     3359.66     3362.81    414.09 o 
  -1   7   2     3006.91     3271.72    402.18 o 
   1   7   2     1088.42     1049.92    132.49 o 
   2   7   2     2545.85     2313.75    280.96 o 
  -4   8   2     2304.70     2270.63    284.19 o 
  -3   8   2      754.82      761.18    102.29 o 
  -2   8   2      344.80      369.03     53.70 o 
  -1   8   2     1316.39     1260.47    160.25 o 
   0 -10   3     1652.29     1527.76    195.33 o 
   1 -10   3     2157.12     1925.92    242.59 o 
   2 -10   3      245.70      185.21     33.02 o 
   3 -10   3      647.90      712.46     96.54 o 
  -3  -9   3      532.73      497.41     48.69 o 
  -2  -9   3     2100.98     1878.32    238.80 o 
  -1  -9   3     1228.38     1395.51    179.80 o 
   0  -9   3      404.02      380.94     55.24 o 
   1  -9   3     2010.31     1945.81    243.36 o 
   2  -9   3     1525.17     1515.57    191.82 o 
   3  -9   3      142.34      124.11     24.55 o 
   4  -9   3     1158.80     1263.27    161.83 o 
   5  -9   3     1101.04     1249.56    160.44 o 
  -4  -8   3     2269.42     1686.90    205.93 o 
  -3  -8   3       49.25       64.69     12.05 o 
  -2  -8   3     1826.35     2024.66    252.60 o 
  -1  -8   3     2875.02     3382.49    417.38 o 
   0  -8   3       11.14       20.04      9.22 o 
   1  -8   3     2646.95     2473.96    305.96 o 
   2  -8   3     5125.28     5317.32    649.43 o 
   3  -8   3       97.22      116.04     22.28 o 
   4  -8   3      916.04      960.54    123.89 o 
   5  -8   3     1217.41     1316.73    115.89 o 
   6  -8   3      472.26      416.19     57.51 o 
  -5  -7   3      668.54      618.95     82.08 o 
  -4  -7   3     3979.33     3818.59    620.21 o 
  -3  -7   3     2854.75     2694.42    231.23 o 
  -2  -7   3      328.62      312.50     44.85 o 
  -1  -7   3     8472.66    10393.94   1262.16 o 
   0  -7   3     1699.58     1812.76    225.22 o 
   1  -7   3       69.08       64.67     14.69 o 
   2  -7   3     2182.16     2445.55    301.68 o 
   3  -7   3     1362.91     1451.58    181.81 o 
   4  -7   3      244.38      224.74     30.67 o 
   5  -7   3     3969.44     3867.29    328.77 o 
   6  -7   3     2033.02     1999.75    173.67 o 
   7  -7   3       25.58       20.32     11.38 o 
  -6  -6   3      919.86      887.83    113.50 o 
  -5  -6   3      268.02      254.97     38.86 o 
  -4  -6   3     1825.68     1827.24    157.10 o 
  -3  -6   3     3257.85     3408.55    289.80 o 
  -2  -6   3        0.87       16.83      7.81 o 
  -1  -6   3     6683.59     9543.97   1158.95 o 
   0  -6   3     8129.47     8672.16   1052.04 o 
   1  -6   3     1115.28     1171.99    146.71 o 
   2  -6   3      819.27      964.86    121.93 o 
   3  -6   3     4882.04     5118.32    432.58 o 
   4  -6   3     1831.16     1922.33    165.41 o 
   5  -6   3      605.05      618.74     56.20 o 
   6  -6   3     2640.69     2746.47    235.66 o 
   7  -6   3      153.57      156.64     29.49 o 
  -7  -5   3      648.23      617.61     82.25 o 
  -6  -5   3     3123.76     2754.91    329.21 o 
  -5  -5   3      137.92      150.50     17.62 o 
  -4  -5   3      970.94     1098.49    103.27 o 
  -3  -5   3     6113.38     6035.97    508.42 o 
  -2  -5   3     1651.27     1911.08    235.34 o 
  -1  -5   3      772.51      846.36    107.25 o 
   0  -5   3     4056.32     4139.81    504.47 o 
   1  -5   3     4755.35     4997.76    607.47 o 
   2  -5   3      157.83      195.91     19.42 o 
   3  -5   3     4893.38     5094.05    346.78 o 
   4  -5   3     3696.13     4174.44    354.05 o 
   5  -5   3       12.71       26.24      6.37 o 
   6  -5   3     1854.96     1628.75    197.81 o 
   7  -5   3      826.74      744.43     95.36 o 
   8  -5   3       75.41       67.20     18.99 o 
  -8  -4   3     1481.32     1571.14    193.51 o 
  -7  -4   3      117.40      136.13     26.24 o 
  -6  -4   3     3242.20     3198.11    380.30 o 
  -5  -4   3     3792.33     3269.03    386.39 o 
  -4  -4   3      483.12      554.93     50.17 o 
  -3  -4   3     5154.54     5191.78    436.42 o 
  -2  -4   3     6379.19     6710.45    565.21 o 
  -1  -4   3      960.55      979.06    122.74 o 
   0  -4   3     5042.14     5956.90    723.13 o 
   1  -4   3     7102.92     7261.95    495.25 o 
   2  -4   3      747.12      724.15     59.76 o 
   3  -4   3     3207.89     3193.00    376.62 o 
   4  -4   3     4150.63     4186.91    285.47 o 
   5  -4   3     2099.50     1851.07    222.06 o 
   6  -4   3      697.69      524.64     68.59 o 
   7  -4   3     1686.29     1565.32    191.28 o 
   8  -4   3      276.32      275.87     42.77 o 
  -8  -3   3     1059.88     1107.68    138.78 o 
  -7  -3   3      668.49      710.98     90.85 o 
  -6  -3   3      731.83      811.36     79.46 o 
  -5  -3   3     3416.29     3452.08    293.04 o 
  -4  -3   3     4730.17     4062.78    477.18 o 
  -3  -3   3     4737.83     5210.09    438.56 o 
  -2  -3   3    10671.79    11619.02    976.78 o 
  -1  -3   3     7702.53     7457.44    626.88 o 
   0  -3   3      163.20      187.58     25.75 o 
   1  -3   3     6122.45     5026.66    415.08 o 
   2  -3   3     7898.41     8079.78    551.23 o 
   3  -3   3        2.53        4.11      2.85 o 
   4  -3   3     4959.81     5088.10    595.11 o 
   5  -3   3     2508.15     2377.67    352.35 o 
   6  -3   3       56.04       52.06     13.92 o 
   7  -3   3      675.47      635.40     82.68 o 
   8  -3   3     1473.24     1453.70    179.31 o 
  -9  -2   3       49.71       39.39     18.48 o 
  -8  -2   3      434.84      484.02     67.45 o 
  -7  -2   3     1822.65     1916.94    165.76 o 
  -6  -2   3       59.13       64.01     14.52 o 
  -5  -2   3     3230.60     3220.30    458.03 o 
  -4  -2   3     5193.80     4847.41    408.90 o 
  -3  -2   3      229.48      266.36     24.46 o 
  -2  -2   3     5542.42     5398.07    367.08 o 
  -1  -2   3     9262.43     9719.78    810.78 o 
   0  -2   3     3457.80     3304.47    279.06 o 
   1  -2   3     2170.18     2136.14    146.49 o 
   2  -2   3    12972.10    13171.27    896.79 o 
   3  -2   3     1515.15     1428.73    119.88 o 
   4  -2   3     1056.62     1145.43     97.78 o 
   5  -2   3     3100.90     3133.25    261.47 o 
   6  -2   3      154.48      188.03     30.90 o 
   7  -2   3       28.35        6.07     10.29 o 
   8  -2   3     1243.31     1409.34    176.29 o 
  -9  -1   3      517.63      559.01     76.20 o 
  -8  -1   3      420.67      446.06     61.91 o 
  -7  -1   3     4172.72     4845.95    412.00 o 
  -6  -1   3      662.80      672.04     60.74 o 
  -5  -1   3      495.22      565.38     51.14 o 
  -4  -1   3     7168.81     6014.84    648.83 o 
  -3  -1   3      642.77      641.80     55.47 o 
  -2  -1   3      140.39      136.64     10.79 o 
  -1  -1   3     7842.37     5682.57    476.20 o 
   0  -1   3     2527.03     2162.65    160.68 o 
   1  -1   3     1759.00     1376.26     94.92 o 
   2  -1   3    16686.54    10531.33   1231.09 o 
   3  -1   3     6813.07     5707.67    669.75 o 
   4  -1   3        1.75       11.93      6.61 o 
   5  -1   3     1055.29     1222.27    150.43 o 
   6  -1   3     1602.41     2123.60    257.60 o 
   7  -1   3        7.90       16.45     13.79 o 
   8  -1   3      694.11     1132.30    145.30 o 
  -9   0   3     1020.19      946.51    120.17 o 
  -8   0   3       25.88       34.89      9.06 o 
  -7   0   3     3001.23     3074.99    377.01 o 
  -6   0   3     1467.04     1433.53    192.80 o 
  -5   0   3        3.13       12.43      6.73 o 
  -4   0   3     4050.32     3349.85    282.06 o 
  -3   0   3    11174.61    10557.76   1233.01 o 
  -2   0   3     9997.00    11561.96    951.48 o 
  -1   0   3     5976.58     5420.27    455.79 o 
   0   0   3     9196.53     8180.18    673.52 o 
   1   0   3       69.32       62.35     11.22 o 
   2   0   3     1598.66     1434.22    170.86 o 
   3   0   3     4069.27     3898.72    459.94 o 
   4   0   3      842.86      875.74    108.07 o 
   5   0   3     1369.07     1365.84    166.41 o 
   6   0   3     3775.21     4135.81    491.04 o 
   7   0   3      699.41      848.46    110.68 o 
  -9   1   3     1654.77     1528.43    187.26 o 
  -8   1   3      830.59      660.02     84.67 o 
  -7   1   3      765.13      559.91     71.84 o 
  -6   1   3     1613.73     1528.51    211.60 o 
  -5   1   3     2525.59     2279.92    193.72 o 
  -4   1   3      460.45      549.06     52.94 o 
  -3   1   3     1965.45     1906.38    129.55 o 
  -2   1   3     2140.75     1957.20    165.86 o 
  -1   1   3      253.29      265.86     24.62 o 
   0   1   3    10428.63    12256.85   1028.55 o 
   1   1   3     7015.98     7959.32    784.49 o 
   2   1   3       38.08       54.66     11.38 o 
   3   1   3     3333.87     3447.27    407.01 o 
   4   1   3     2542.39     2713.96    323.22 o 
   5   1   3      310.35      325.42     46.17 o 
   6   1   3     1631.06     1739.32    212.05 o 
   7   1   3     1558.81     1794.07    220.26 o 
  -9   2   3      670.11      560.68     74.25 o 
  -8   2   3     2029.79     1735.77    209.63 o 
  -7   2   3       25.46       29.47      7.77 o 
  -6   2   3     3329.42     3395.30    412.32 o 
  -5   2   3     3499.92     3676.33    311.95 o 
  -4   2   3       91.04      127.23     14.06 o 
  -3   2   3     1692.72     1703.39    116.12 o 
  -2   2   3     3309.49     3478.01    494.24 o 
  -1   2   3       85.01       77.74     13.05 o 
   0   2   3     2908.79     3557.69    432.18 o 
   2   2   3      713.62      767.38     94.66 o 
   3   2   3     1213.96     1436.91    174.09 o 
   4   2   3     1808.73     1914.18    230.34 o 
   5   2   3      895.35     1003.96    126.22 o 
   6   2   3      326.37      374.38     54.34 o 
  -9   3   3      538.73      615.95    114.89 o 
  -8   3   3     1910.76     1832.55    159.51 o 
  -7   3   3     1458.32     1531.31    133.53 o 
  -6   3   3        6.46       18.52      5.95 o 
  -5   3   3     5029.75     5222.31    440.48 o 
  -4   3   3     3017.88     3393.04    287.90 o 
  -3   3   3        2.27       11.05      3.55 o 
  -2   3   3     5187.87     5838.22    709.40 o 
  -1   3   3     2400.20     3211.35    391.61 o 
   0   3   3     1646.85     2401.48    293.38 o 
   1   3   3     4006.94     4609.88    389.92 o 
   2   3   3     2116.35     2242.42    267.31 o 
   3   3   3      368.57      414.73     56.05 o 
   4   3   3     1346.03     1374.10    168.85 o 
   5   3   3     2711.30     2674.11    321.44 o 
   6   3   3        0.46       -1.92      9.35 o 
  -8   4   3      985.38     1099.90    122.74 o 
  -7   4   3     1050.91     1025.38     91.67 o 
  -6   4   3      353.54      349.43     34.29 o 
  -5   4   3      163.64      163.18     18.25 o 
  -4   4   3     5445.67     6026.57    733.89 o 
  -3   4   3      805.63      926.20    117.78 o 
  -2   4   3     2105.27     2397.56    294.56 o 
  -1   4   3     4348.78     5474.32    665.60 o 
   0   4   3      423.61      428.14     55.67 o 
   1   4   3      370.76      522.69     67.60 o 
   2   4   3     3760.24     3709.19    439.09 o 
   3   4   3      915.07      997.71    124.88 o 
   4   4   3     1166.84     1227.15    153.30 o 
   5   4   3     2903.93     3008.86    361.35 o 
  -8   5   3       55.20       70.49     13.43 o 
  -7   5   3     1802.02     1661.15    204.28 o 
  -6   5   3     1076.44      896.25    118.56 o 
  -5   5   3      122.23      132.28     24.42 o 
  -4   5   3     1477.67     1641.01    205.36 o 
  -3   5   3      950.78     1096.97    139.27 o 
  -2   5   3      242.95      261.54     38.26 o 
  -1   5   3     1991.63     1892.41    233.46 o 
   0   5   3     2293.67     2616.43    321.34 o 
   1   5   3      159.44      192.22     30.80 o 
   2   5   3     1685.79     1657.11    201.38 o 
   3   5   3     1481.78     1560.18    191.65 o 
   4   5   3       53.97       66.75     20.89 o 
  -7   6   3     1220.57     1394.72    179.07 o 
  -6   6   3     2306.79     2584.38    321.85 o 
  -5   6   3      449.59      435.73     61.96 o 
  -4   6   3      660.68      853.07    111.62 o 
  -3   6   3     1445.51     1676.23    210.40 o 
  -2   6   3      122.18      154.41     25.71 o 
  -1   6   3     1287.09     1334.88    168.12 o 
   1   6   3      217.54      242.97     37.90 o 
   2   6   3     1044.97     1128.96    141.37 o 
  -5   7   3      899.08      742.61     97.78 o 
  -4   7   3      104.38       74.43     17.52 o 
  -3   7   3     2448.71     2279.87    283.65 o 
  -2   7   3     2267.04     2445.92    303.86 o 
   0   7   3     1667.46     1579.16    194.38 o 
  -1 -10   4     2231.06     2013.78    254.25 o 
   0 -10   4     1852.57     2116.75    268.19 o 
   1 -10   4       31.92       22.71     13.17 o 
   2 -10   4     2047.44     1937.04    243.89 o 
   3 -10   4     2097.86     1931.95    243.19 o 
  -3  -9   4     3825.97     3335.79    346.99 o 
  -2  -9   4      880.71      819.88    108.41 o 
  -1  -9   4      366.59      339.17     50.73 o 
   0  -9   4      961.67     1120.58    145.56 o 
   1  -9   4      920.15      913.88    119.38 o 
   2  -9   4      203.21      163.39     28.91 o 
   3  -9   4     3217.06     3117.25    385.05 o 
   4  -9   4     1125.17     1123.49    144.72 o 
   5  -9   4      165.08      142.39     27.52 o 
  -5  -8   4     1296.62     1123.94    141.64 o 
  -4  -8   4       56.47       64.94     12.40 o 
  -3  -8   4     2565.57     2435.42    209.06 o 
  -2  -8   4     3839.77     3958.54    485.78 o 
  -1  -8   4       14.94       25.51     11.27 o 
   0  -8   4     3053.75     3454.94    425.66 o 
   1  -8   4     3292.98     3387.77    416.57 o 
   2  -8   4      265.99      245.52     37.00 o 
   3  -8   4      962.67     1044.66    133.75 o 
   4  -8   4     1901.85     1923.73    185.56 o 
   5  -8   4      166.99      144.68     18.25 o 
   6  -8   4      904.88      965.69    142.05 o 
  -6  -7   4     1120.98      945.25    121.03 o 
  -5  -7   4     2756.44     2568.07    221.07 o 
  -4  -7   4     2256.78     1988.36    233.45 o 
  -3  -7   4      430.57      439.43     41.97 o 
  -2  -7   4     3163.93     3489.91    428.01 o 
  -1  -7   4     2401.75     2604.59    321.46 o 
   0  -7   4      461.18      518.59     70.21 o 
   1  -7   4     3603.93     4019.04    491.60 o 
   2  -7   4     1590.24     1645.07    204.80 o 
   3  -7   4      258.61      294.37     29.13 o 
   4  -7   4     3539.42     3892.83    330.51 o 
   5  -7   4     1875.33     2028.67    174.67 o 
   6  -7   4      210.76      213.38     33.43 o 
   7  -7   4     1503.72     1628.34    199.39 o 
  -7  -6   4     2439.92     2275.89    275.70 o 
  -6  -6   4       70.61      105.27     21.09 o 
  -5  -6   4     2474.37     2427.51    208.68 o 
  -4  -6   4     3272.25     3072.70    275.94 o 
  -3  -6   4       42.82       52.40      9.38 o 
  -2  -6   4     2118.34     2140.49    264.08 o 
  -1  -6   4     2506.21     2699.71    331.75 o 
   0  -6   4      370.17      493.63     67.00 o 
   1  -6   4     1298.02     1494.08    185.98 o 
   2  -6   4     5080.48     5466.93    461.83 o 
   3  -6   4     1042.63     1232.64     93.71 o 
   4  -6   4      596.68      717.66     64.22 o 
   5  -6   4     2715.12     3149.18    268.88 o 
   6  -6   4       27.87       27.82     13.07 o 
  -7  -5   4     2904.30     3091.58    370.20 o 
  -6  -5   4      934.99      850.14     76.03 o 
  -5  -5   4     2179.62     2206.90    189.73 o 
  -4  -5   4     9580.21    10070.04    846.04 o 
  -3  -5   4     1116.37     1184.51    102.87 o 
  -2  -5   4        4.64       32.70      9.43 o 
  -1  -5   4     3578.51     3800.47    463.73 o 
   0  -5   4     2433.78     2817.79    345.05 o 
   1  -5   4       69.50      126.37     31.72 o 
   2  -5   4     4952.20     5141.41    492.39 o 
   3  -5   4      444.57      481.47     36.13 o 
   4  -5   4      396.99      457.67     42.62 o 
   5  -5   4      871.03      807.69    101.22 o 
   6  -5   4     1250.60     1119.06    138.07 o 
   7  -5   4        0.48        1.13      7.57 o 
  -8  -4   4       18.08        8.38     10.12 o 
  -7  -4   4     3381.88     2953.57    352.48 o 
  -6  -4   4     1771.03     1849.05    159.92 o 
  -5  -4   4      201.77      204.99     21.38 o 
  -4  -4   4     3777.10     3759.32    318.67 o 
  -3  -4   4     4407.15     4507.85    380.48 o 
  -2  -4   4      595.53      615.01     54.40 o 
  -1  -4   4     6515.76     6658.58    559.45 o 
   0  -4   4    12842.48    13148.69   1104.50 o 
   1  -4   4      775.04      873.63     67.06 o 
   2  -4   4     2355.22     2946.14    249.68 o 
   3  -4   4     3784.45     4053.36    299.56 o 
   4  -4   4        3.51       12.07      4.01 o 
   5  -4   4     1424.61     1209.93    147.72 o 
   6  -4   4      978.61      918.41    115.06 o 
   7  -4   4      405.71      378.01     53.60 o 
  -8  -3   4      246.84      266.69     41.58 o 
  -7  -3   4     1189.31     1376.32    214.84 o 
  -6  -3   4     3302.45     3322.37    281.27 o 
  -5  -3   4     3149.13     3135.80    266.33 o 
  -4  -3   4      114.38      123.23     13.49 o 
  -3  -3   4     3258.44     3247.81    274.94 o 
  -2  -3   4     3693.76     3743.38    256.23 o 
  -1  -3   4      841.27      825.82     72.16 o 
   0  -3   4     6890.36     5869.99    543.45 o 
   1  -3   4     6594.10     6592.32    770.82 o 
   2  -3   4       59.44       67.26      6.97 o 
   3  -3   4     4344.69     4550.96    348.65 o 
   4  -3   4     3024.72     3181.92    374.57 o 
   5  -3   4       79.51       84.69     11.93 o 
   6  -3   4     2965.82     2956.18    353.16 o 
   7  -3   4      844.77      904.32    115.25 o 
  -8  -2   4     1425.32     1815.74    222.34 o 
  -7  -2   4      386.40      440.72     42.08 o 
  -6  -2   4     2700.79     2989.21    326.64 o 
  -5  -2   4     4505.32     4278.40    490.02 o 
  -4  -2   4      208.88      176.53     30.66 o 
  -3  -2   4     2772.17     2101.89    246.10 o 
  -2  -2   4     8408.33     9138.31    761.04 o 
  -1  -2   4      933.04      884.81     76.66 o 
   0  -2   4     1035.67     1086.03     94.55 o 
   1  -2   4     2182.04     1938.49    133.31 o 
   2  -2   4     1103.53     1162.89     80.42 o 
   3  -2   4     1969.80     1972.42    165.70 o 
   4  -2   4     2279.26     2065.78    173.29 o 
   5  -2   4      833.95      764.10     67.40 o 
   6  -2   4      834.19      999.88     87.61 o 
   7  -2   4     2496.42     3074.54    369.26 o 
  -8  -1   4     3040.77     3242.65    437.86 o 
  -7  -1   4      744.37      650.11     86.66 o 
  -6  -1   4      946.84      838.75     76.86 o 
  -5  -1   4     3619.20     2653.82    313.51 o 
  -4  -1   4      111.97      129.69     13.91 o 
  -3  -1   4      571.30      545.19     47.72 o 
  -2  -1   4    11597.96    10331.93    866.07 o 
  -1  -1   4     8889.64     7750.98   1045.41 o 
   0  -1   4     2315.29     1923.82    130.77 o 
   1  -1   4     7124.20     5269.99    358.88 o 
   2  -1   4     1900.85     1471.52    123.30 o 
   3  -1   4        5.30       36.28     16.65 o 
   4  -1   4      829.53      930.52    114.95 o 
   5  -1   4     2480.66     2936.64    350.89 o 
   6  -1   4        0.03        8.36     10.42 o 
   7  -1   4      952.30     1379.27    174.26 o 
  -9   0   4        3.32       11.57     11.21 o 
  -8   0   4     1960.60     1618.38    195.97 o 
  -7   0   4     1799.79     1368.60    165.53 o 
  -6   0   4       69.04       72.35     13.85 o 
  -5   0   4     2133.88     1929.63    164.81 o 
  -4   0   4     6500.30     6259.38    538.41 o 
  -3   0   4       82.12       77.10      8.76 o 
  -2   0   4     6218.43     5500.87    595.77 o 
  -1   0   4    10803.44     8886.31    741.12 o 
   0   0   4      263.43      252.34     18.72 o 
   1   0   4     1598.55     1621.87    215.79 o 
   2   0   4     5143.17     4730.77    555.71 o 
   3   0   4      177.17      158.30     24.32 o 
   4   0   4      947.17      944.93    116.77 o 
   5   0   4     4785.04     4839.76    572.05 o 
   6   0   4      720.84      828.46    106.51 o 
   7   0   4      271.45      331.11     51.73 o 
  -9   1   4       48.93       81.12     21.15 o 
  -8   1   4       33.40       33.49     13.58 o 
  -7   1   4     2177.12     2103.58    336.20 o 
  -6   1   4     1821.85     1784.74    153.69 o 
  -5   1   4      130.51      156.39     29.31 o 
  -4   1   4     4336.71     5205.16    430.22 o 
  -3   1   4     1863.41     1926.05    265.50 o 
  -2   1   4     2109.02     2089.52    177.61 o 
  -1   1   4     5658.07     5714.84    754.48 o 
   0   1   4     2450.01     2856.88    291.48 o 
   1   1   4       10.21       11.78      3.47 o 
   2   1   4     5358.49     5617.51    659.82 o 
   3   1   4     3626.77     3551.21    419.97 o 
   4   1   4      170.97      185.23     30.09 o 
   5   1   4     2347.70     2526.33    303.44 o 
   6   1   4      970.55     1056.78    133.41 o 
  -9   2   4      450.66      644.85     88.11 o 
  -8   2   4       57.04      102.16     22.63 o 
  -7   2   4      701.30      747.61     67.58 o 
  -6   2   4     1645.93     1602.16    137.94 o 
  -5   2   4        7.25        5.21      6.91 o 
  -4   2   4     5658.66     4967.58    493.11 o 
  -3   2   4     5050.19     5186.13    436.67 o 
  -2   2   4      875.05      708.84     85.63 o 
  -1   2   4     1736.93     2338.94    286.35 o 
   0   2   4     2920.63     3444.99    291.68 o 
   1   2   4     1373.00     1403.04    168.27 o 
   2   2   4     2656.67     3038.99    360.45 o 
   3   2   4     2961.67     3063.37    363.83 o 
   4   2   4      514.33      524.38     69.42 o 
   5   2   4      513.51      590.62     79.43 o 
  -8   3   4     1149.23     1207.62    155.40 o 
  -7   3   4      561.23      570.31     53.07 o 
  -6   3   4      924.42     1054.59     92.94 o 
  -5   3   4      549.25      606.68     54.96 o 
  -4   3   4      930.67      965.31    123.02 o 
  -3   3   4     5159.38     4117.10    481.61 o 
  -2   3   4     2055.61     2580.78    316.67 o 
  -1   3   4      746.09      936.12    117.73 o 
   0   3   4     4773.49     6156.27    586.44 o 
   1   3   4     2721.22     3082.94    365.35 o 
   2   3   4       37.68       40.10     12.13 o 
   3   3   4     2731.82     3041.30    363.30 o 
   4   3   4     3385.04     3441.24    409.98 o 
   5   3   4       25.57       41.30     16.30 o 
  -8   4   4     1069.39     1353.44    173.83 o 
  -7   4   4       78.29       73.06     19.46 o 
  -6   4   4     1261.00     1130.53     98.50 o 
  -5   4   4     2443.37     2419.16    299.89 o 
  -4   4   4       93.99      108.52     20.87 o 
  -3   4   4     2194.03     2405.56    297.00 o 
  -2   4   4     2309.66     2752.30    338.00 o 
  -1   4   4       89.37      139.08     22.88 o 
   0   4   4     1246.21     1411.01    171.16 o 
   1   4   4     4307.15     4408.71    521.05 o 
   2   4   4      825.18      816.40    103.28 o 
   3   4   4      307.56      364.54     52.57 o 
   4   4   4     2953.00     3314.33    397.28 o 
  -7   5   4      245.62      255.17     41.30 o 
  -6   5   4      590.76      582.00     79.73 o 
  -5   5   4     2808.88     2833.34    350.64 o 
  -4   5   4      884.13      992.58    127.70 o 
  -3   5   4       99.23      126.93     23.35 o 
  -2   5   4     1946.34     2300.70    284.76 o 
  -1   5   4     2059.15     1775.59    219.60 o 
   0   5   4       43.86       36.08     13.00 o 
   1   5   4     1905.07     2023.83    244.92 o 
   2   5   4     1685.13     1772.17    215.94 o 
   3   5   4       53.81       40.93     16.79 o 
  -6   6   4        4.96       13.99     10.61 o 
  -5   6   4     1326.53     1520.15    193.46 o 
  -4   6   4     1257.03     1317.42    168.42 o 
  -3   6   4       27.51       54.84     16.51 o 
  -2   6   4      662.89      627.68     82.81 o 
   0   6   4      295.51      286.69     43.22 o 
   1   6   4     1447.69     1518.57    187.37 o 
  -1 -10   5     1769.38     1741.50    221.10 o 
   0 -10   5        0.52        6.03     11.51 o 
   1 -10   5     1192.66     1411.29    183.09 o 
   2 -10   5     2620.94     2551.85    318.88 o 
   3 -10   5      374.23      311.18     48.25 o 
  -3  -9   5      142.32      128.84     18.54 o 
  -2  -9   5      386.61      352.45     51.82 o 
  -1  -9   5     2119.49     2039.33    255.57 o 
   0  -9   5      625.59      712.31     95.73 o 
   1  -9   5      422.94      555.11     77.74 o 
   2  -9   5     3046.43     2993.61    370.68 o 
   3  -9   5     1114.06     1126.42    145.00 o 
   4  -9   5      248.50      271.83     41.88 o 
  -5  -8   5        9.73       13.17     12.06 o 
  -4  -8   5     2333.64     1940.66    228.57 o 
  -3  -8   5      842.74      779.67     71.32 o 
  -2  -8   5       36.54       46.75     15.25 o 
  -1  -8   5     2779.60     2905.99    358.87 o 
   0  -8   5     3527.19     3675.10    451.94 o 
   1  -8   5        3.94        2.84      8.36 o 
   2  -8   5     1864.89     1958.47    244.51 o 
   3  -8   5     1830.00     1953.94    243.62 o 
   4  -8   5        7.80       12.55      6.50 o 
   5  -8   5     1097.98     1143.91    145.88 o 
  -5  -7   5      933.72      809.06    105.86 o 
  -4  -7   5      542.88      569.96     52.69 o 
  -3  -7   5     3101.71     3089.90    263.53 o 
  -2  -7   5     1752.82     1837.87    228.92 o 
  -1  -7   5      887.79      861.93    110.98 o 
   0  -7   5     4061.87     4658.93    569.42 o 
   1  -7   5      701.87      936.18    121.71 o 
   2  -7   5     1833.51     2058.24    255.57 o 
   3  -7   5     3021.02     3115.16    351.05 o 
   4  -7   5     1379.13     1500.54    130.56 o 
   5  -7   5      171.82      176.12     29.06 o 
   6  -7   5     2321.12     2324.93    279.48 o 
  -6  -6   5      311.94      320.95     47.33 o 
  -5  -6   5     1823.56     1857.31    231.21 o 
  -4  -6   5      225.98      226.64     23.85 o 
  -3  -6   5     2397.85     2620.64    223.90 o 
  -2  -6   5     3715.46     3955.95    483.77 o 
  -1  -6   5       34.26       40.51     11.53 o 
   0  -6   5     2725.69     3100.03    380.11 o 
   1  -6   5     5691.75     5967.64    726.48 o 
   2  -6   5      481.81      548.50     48.46 o 
   3  -6   5     3917.18     4473.55    311.54 o 
   4  -6   5     1692.19     1948.91    166.81 o 
   5  -6   5      255.78      300.29     43.44 o 
   6  -6   5      508.30      554.82     74.17 o 
  -7  -5   5      333.52      360.56     52.10 o 
  -6  -5   5      717.43      689.49     89.70 o 
  -5  -5   5     2599.41     3428.04    421.96 o 
  -4  -5   5      531.77      581.36     76.31 o 
  -3  -5   5      379.94      359.68     33.62 o 
  -2  -5   5     2182.71     2136.77    263.40 o 
  -1  -5   5     1328.99     1414.25    121.87 o 
   0  -5   5     1340.09     1441.63    140.14 o 
   1  -5   5     3967.66     4461.01    304.78 o 
   2  -5   5     1064.42     1339.95    115.51 o 
   3  -5   5     1085.71     1368.56    164.93 o 
   4  -5   5     4839.97     4780.40    470.74 o 
   5  -5   5     2074.94     2115.83    253.41 o 
   6  -5   5        0.59        8.66      8.81 o 
   7  -5   5      835.68      821.34    105.54 o 
  -7  -4   5     1251.32     1307.03    165.88 o 
  -6  -4   5        1.11       14.48      8.58 o 
  -5  -4   5     2305.55     2159.78    265.92 o 
  -4  -4   5     3471.24     4353.57    532.12 o 
  -3  -4   5      241.62      230.83     32.87 o 
  -2  -4   5     5502.12     5924.13    498.61 o 
  -1  -4   5     5016.04     4943.33    417.02 o 
   0  -4   5       18.19       31.93      6.41 o 
   1  -4   5     2479.07     2721.55    230.21 o 
   2  -4   5     2897.49     3193.21    218.99 o 
   3  -4   5        9.64       13.25      4.34 o 
   4  -4   5      841.61      745.55     72.19 o 
   5  -4   5     4988.30     5324.13    441.13 o 
   6  -4   5      180.78      176.95     29.81 o 
   7  -4   5      687.62      759.12     98.46 o 
  -8  -3   5      508.96      639.83     86.12 o 
  -7  -3   5     1692.11     1921.96    240.28 o 
  -6  -3   5      347.78      339.99     48.25 o 
  -5  -3   5      458.62      494.74     65.81 o 
  -4  -3   5     4664.83     4296.75    523.31 o 
  -3  -3   5     4046.85     4222.42    357.17 o 
  -2  -3   5      986.68      964.36     83.40 o 
  -1  -3   5     8666.11     8084.70    680.46 o 
   0  -3   5      558.32      416.49     64.67 o 
   1  -3   5      142.45      152.99     12.70 o 
   2  -3   5     4653.22     4569.13    311.96 o 
   3  -3   5     2919.46     2740.79    226.84 o 
   4  -3   5       36.18       39.89     12.31 o 
   5  -3   5     2707.22     2826.31    237.70 o 
   6  -3   5      950.47      987.32    124.66 o 
  -8  -2   5        0.17        3.64      8.47 o 
  -7  -2   5     1504.09     1624.15    203.56 o 
  -6  -2   5     2860.46     3478.68    427.29 o 
  -5  -2   5       44.88       63.73     14.82 o 
  -4  -2   5     4561.47     4349.30    530.33 o 
  -3  -2   5     2864.23     2513.24    308.18 o 
  -2  -2   5      310.05      295.57     27.56 o 
  -1  -2   5     1893.45     1673.84    145.62 o 
   0  -2   5     3140.60     3015.14    206.26 o 
   1  -2   5      177.17      167.99     13.74 o 
   2  -2   5     3716.73     3773.12    313.37 o 
   3  -2   5     2873.43     2800.96    234.37 o 
   4  -2   5     1165.72     1120.41     96.46 o 
   5  -2   5      826.92      926.83     80.59 o 
   6  -2   5     1571.39     1881.16    190.77 o 
   7  -2   5      507.53      587.13     80.41 o 
  -9  -1   5     1153.77     1462.49    186.00 o 
  -8  -1   5      773.57      933.72    121.18 o 
  -7  -1   5     1007.12      997.76    127.91 o 
  -6  -1   5     3228.12     3010.51    369.71 o 
  -5  -1   5     2163.62     1880.34    233.27 o 
  -4  -1   5     1347.34     1533.63    197.23 o 
  -3  -1   5     5393.31     5497.43    462.88 o 
  -2  -1   5     1822.69     1797.92    171.54 o 
  -1  -1   5     1742.00     1518.90    129.03 o 
   0  -1   5     5120.16     3990.13    270.35 o 
   1  -1   5     2978.07     2349.34    194.88 o 
   2  -1   5      338.35      288.09     26.85 o 
   3  -1   5     2123.67     1922.22    161.48 o 
   4  -1   5     1509.70     1679.56    142.85 o 
   5  -1   5      128.50      139.27     18.22 o 
   6  -1   5      798.48     1123.27    176.62 o 
  -9   0   5      536.33      654.54     89.12 o 
  -8   0   5      562.86      590.92     80.26 o 
  -7   0   5       44.68       36.36     12.47 o 
  -6   0   5     3439.53     3320.06    407.72 o 
  -5   0   5     6124.14     5731.93    698.04 o 
  -4   0   5      877.84      898.30    156.05 o 
  -3   0   5     3301.46     3094.84    436.91 o 
  -2   0   5     5875.43     5706.91    568.73 o 
  -1   0   5      662.54      654.61     46.51 o 
   0   0   5     1007.01     1027.89     88.37 o 
   1   0   5     5133.11     4323.96    403.05 o 
   2   0   5      250.80      232.28     23.19 o 
   3   0   5     1239.74     1042.24    127.81 o 
   4   0   5     3552.78     3291.74    391.01 o 
   5   0   5       23.96       30.20     12.83 o 
   6   0   5      846.89     1099.49    139.36 o 
  -9   1   5      416.79      582.64     81.53 o 
  -8   1   5     1639.83     1917.39    240.96 o 
  -7   1   5      215.89      253.92     39.22 o 
  -6   1   5      281.83      270.95     40.23 o 
  -5   1   5     4115.81     3724.70    456.26 o 
  -4   1   5      609.60      593.34     73.78 o 
  -3   1   5     1043.99      970.49     84.13 o 
  -2   1   5     3819.00     3756.53    317.41 o 
  -1   1   5     1997.40     2261.96    192.22 o 
   0   1   5      132.34      180.57     19.39 o 
   1   1   5     3462.31     3885.57    458.00 o 
   2   1   5     6210.68     6111.93    717.78 o 
   3   1   5       10.30       20.40      9.60 o 
   4   1   5     1545.41     1655.89    201.93 o 
   5   1   5      504.16      601.80     79.79 o 
  -8   2   5     2662.24     3027.21    375.70 o 
  -7   2   5     2375.98     2717.76    337.65 o 
  -6   2   5       47.82       46.07     14.54 o 
  -5   2   5     3110.35     3009.69    370.93 o 
  -4   2   5     3067.90     3043.78    374.33 o 
  -3   2   5       80.46       98.49     13.59 o 
  -2   2   5      800.19      640.30     78.36 o 
  -1   2   5     3886.42     4503.60    380.82 o 
   0   2   5      115.69      135.14     21.15 o 
   1   2   5     1088.20     1286.91    155.80 o 
   2   2   5     1484.62     1660.06    200.71 o 
   3   2   5      471.65      504.60     66.64 o 
   4   2   5      618.48      720.95     93.70 o 
   5   2   5     1295.21     1625.09    200.86 o 
  -8   3   5      776.92      922.56    121.97 o 
  -7   3   5     2631.87     2773.18    344.39 o 
  -6   3   5      887.48      870.61    113.88 o 
  -5   3   5      331.41      381.60     54.11 o 
  -4   3   5     3409.90     3558.52    436.80 o 
  -3   3   5     2298.79     2446.88    301.92 o 
  -2   3   5      269.30      245.52     32.51 o 
  -1   3   5     4813.77     5926.80    499.17 o 
   0   3   5     2120.07     2125.24    254.03 o 
   1   3   5      115.82      110.98     20.21 o 
   2   3   5     1754.48     2208.78    265.88 o 
   3   3   5      348.24      363.60     51.86 o 
   4   3   5        3.26        1.13      9.26 o 
  -6   4   5     1648.79     1681.17    212.39 o 
  -5   4   5       32.02       32.32     13.15 o 
  -4   4   5     1489.14     1518.14    191.30 o 
  -3   4   5     2298.25     2610.83    322.58 o 
  -2   4   5     1002.85     1041.04    132.28 o 
  -1   4   5     1844.68     2189.85    262.14 o 
   0   4   5     2942.73     3260.60    387.59 o 
   1   4   5      963.34     1080.57    133.77 o 
   2   4   5      727.72      792.61    102.01 o 
  -6   5   5     1643.12     1687.76    214.21 o 
  -5   5   5      687.64      778.24    103.58 o 
  -4   5   5      461.17      553.47     75.69 o 
  -3   5   5     1296.61     1534.26    193.46 o 
  -2   5   5     1439.54     1987.11    247.68 o 
  -1   5   5        4.70       15.68     10.89 o 
   0   5   5     1437.10     1563.52    191.37 o 
   1   5   5     1494.51     1439.18    176.87 o 
  -3   6   5      857.36     1123.40    145.32 o 
  -1 -10   6        3.21       -0.88      9.92 o 
   0 -10   6     1785.24     1624.62    206.98 o 
   1 -10   6     1866.59     2026.03    255.68 o 
   2 -10   6       45.73       27.12     15.31 o 
  -3  -9   6     1061.64      996.58    130.48 o 
  -2  -9   6     2537.85     2453.53    305.85 o 
  -1  -9   6      860.31      852.35    112.02 o 
   0  -9   6      899.95      873.07    114.83 o 
   1  -9   6     2844.28     2920.81    362.25 o 
   2  -9   6      778.71      816.03    108.07 o 
   3  -9   6      356.58      410.78     60.97 o 
   4  -9   6     1509.20     1715.82    217.31 o 
  -5  -8   6     2379.80     2136.37    267.38 o 
  -4  -8   6      936.92     1001.88    130.31 o 
  -3  -8   6       48.97       49.30     15.46 o 
  -2  -8   6     4057.16     4067.12    499.49 o 
  -1  -8   6     4358.79     4193.39    514.20 o 
   0  -8   6       27.31       30.69     11.98 o 
   1  -8   6     4257.30     4640.33    568.42 o 
   2  -8   6     3013.23     3552.57    437.12 o 
   3  -8   6        2.35        1.65     10.46 o 
   4  -8   6      209.04      247.98     53.05 o 
   5  -8   6     1099.91     1301.66    160.76 o 
  -6  -7   6      299.72      327.62     51.14 o 
  -5  -7   6      698.50      683.03     90.85 o 
  -4  -7   6     2841.77     2729.61    337.74 o 
  -3  -7   6     1144.10     1175.10    149.71 o 
  -2  -7   6      973.71      977.93    125.75 o 
  -1  -7   6     4114.45     4429.35    541.81 o 
   0  -7   6      245.30      244.60     36.44 o 
   1  -7   6      621.14      653.04    110.87 o 
   2  -7   6     7124.77     5990.84    703.60 o 
   3  -7   6     2573.68     2811.85    196.08 o 
   4  -7   6      103.57      112.67     21.49 o 
   5  -7   6     2210.36     2401.82    287.48 o 
  -7  -6   6     1101.13     1177.94    151.44 o 
  -6  -6   6      834.27      867.98    112.60 o 
  -5  -6   6      143.97      144.40     26.95 o 
  -4  -6   6     4048.15     3620.95    444.33 o 
  -3  -6   6     2829.31     2262.78    280.21 o 
  -2  -6   6       35.06       40.83     12.23 o 
  -1  -6   6     3104.30     3356.07    411.50 o 
   0  -6   6     3306.94     3483.75    295.01 o 
   1  -6   6      558.05      572.43     52.67 o 
   2  -6   6      789.67      921.85     66.30 o 
   3  -6   6     2597.09     2765.86    327.75 o 
   4  -6   6      644.10      901.43    111.90 o 
   5  -6   6     1717.67     2074.94    250.46 o 
   6  -6   6     1340.33     1632.47    199.97 o 
  -7  -5   6     1421.36     1469.72    186.36 o 
  -6  -5   6     2612.56     2669.79    329.74 o 
  -5  -5   6      497.31      494.57     67.07 o 
  -4  -5   6     1091.65     1069.23    135.96 o 
  -2  -5   6      573.70      558.27     78.75 o 
  -1  -5   6     2927.43     3100.27    264.13 o 
   0  -5   6     4297.15     4480.37    379.48 o 
   1  -5   6     2197.93     2314.49    351.89 o 
   2  -5   6      587.05      744.12     65.35 o 
   3  -5   6     1190.93     1059.80    130.10 o 
   4  -5   6     1696.86     1794.80    152.68 o 
   5  -5   6       78.37       76.56     17.49 o 
   6  -5   6     1130.00     1310.92    161.66 o 
  -8  -4   6     1352.03     1689.21    214.51 o 
  -7  -4   6       52.05       42.94     15.16 o 
  -6  -4   6     2355.87     2417.34    299.54 o 
  -5  -4   6     1896.27     1856.20    230.51 o 
  -4  -4   6       26.83       33.62     10.84 o 
  -3  -4   6     3500.76     3796.29    322.35 o 
  -2  -4   6     5398.78     5703.84    476.24 o 
  -1  -4   6      204.68      224.05     23.09 o 
   0  -4   6     5549.81     5117.50    518.40 o 
   1  -4   6     4473.85     4087.43    345.67 o 
   2  -4   6      135.58      162.49     18.11 o 
   3  -4   6     1101.45     1190.79    102.37 o 
   4  -4   6     3117.01     3498.88    292.69 o 
   5  -4   6       54.66       59.02     11.50 o 
   6  -4   6      825.38      877.33    111.42 o 
  -8  -3   6     1431.62     1795.08    226.08 o 
  -7  -3   6      653.96      838.66    110.78 o 
  -6  -3   6      248.96      265.79     40.25 o 
  -5  -3   6     4829.99     5308.83    647.68 o 
  -4  -3   6      958.77      991.28    125.65 o 
  -3  -3   6     1157.48      949.10    119.36 o 
  -2  -3   6     3487.12     3198.45    270.30 o 
  -1  -3   6     1089.52     1097.71    165.16 o 
   0  -3   6      110.59      112.80     13.42 o 
   1  -3   6     5575.28     4770.46    401.93 o 
   2  -3   6     2049.74     2027.38    242.03 o 
   3  -3   6      403.07      358.63     33.63 o 
   4  -3   6     3631.47     3773.71    315.56 o 
   5  -3   6      979.27     1128.18     98.66 o 
   6  -3   6       35.32       49.92     17.67 o 
  -8  -2   6     1871.62     1956.10    245.11 o 
  -7  -2   6     1485.39     1644.17    206.42 o 
  -6  -2   6        0.17        5.77      8.45 o 
  -5  -2   6     2702.53     2815.78    347.21 o 
  -4  -2   6     2212.33     2621.48    431.84 o 
  -3  -2   6       10.65       10.59      4.86 o 
  -2  -2   6     1151.43     1079.11     93.99 o 
  -1  -2   6     3665.57     3467.89    487.08 o 
   0  -2   6      597.88      556.94     50.11 o 
   1  -2   6     1604.98     1375.49    118.62 o 
   2  -2   6     2829.44     2407.91    286.18 o 
   3  -2   6        8.70        4.90      5.26 o 
   4  -2   6     2388.12     2550.96    215.47 o 
   5  -2   6     1590.75     1805.96    217.74 o 
   6  -2   6      462.41      575.33     54.10 o 
  -8  -1   6      610.61      676.01     90.96 o 
  -7  -1   6     2331.67     2377.91    295.37 o 
  -6  -1   6      384.92      397.81     55.35 o 
  -5  -1   6     1023.28     1152.93    213.39 o 
  -4  -1   6     2353.10     2746.38    337.32 o 
  -3  -1   6      286.60      283.81     27.87 o 
  -2  -1   6     1281.07     1365.50    117.16 o 
  -1  -1   6     4693.86     4511.89    379.92 o 
   0  -1   6     3222.23     3148.68    266.49 o 
   1  -1   6      207.40      200.09     29.56 o 
   2  -1   6     3046.81     2333.32    277.19 o 
   3  -1   6      795.19      705.29     62.41 o 
   4  -1   6      162.63      146.25     18.10 o 
   5  -1   6     1562.74     1939.80    278.21 o 
  -8   0   6       59.00       82.40     20.53 o 
  -7   0   6     1758.82     1924.40    241.01 o 
  -6   0   6     2807.06     2848.46    351.68 o 
  -5   0   6      226.60      216.61     33.19 o 
  -4   0   6     1755.03     1695.38    259.29 o 
  -3   0   6     2743.54     2399.25    203.13 o 
  -2   0   6      146.54      168.59     18.01 o 
  -1   0   6     2889.70     2771.72    235.76 o 
   0   0   6      552.98      470.44     60.40 o 
   1   0   6       40.26       35.72     10.37 o 
   2   0   6     2801.27     2167.87    258.54 o 
   3   0   6     3762.30     3491.32    413.47 o 
   4   0   6      289.74      259.55     27.39 o 
   5   0   6      785.13      876.19     78.50 o 
  -8   1   6      663.34      734.91     99.21 o 
  -7   1   6      295.83      298.60     45.47 o 
  -6   1   6     1505.15     1554.13    196.03 o 
  -5   1   6      794.92      720.16     94.57 o 
  -4   1   6      806.88      721.50     93.99 o 
  -3   1   6     2247.08     2407.04    204.18 o 
  -2   1   6     2669.15     2663.02    226.35 o 
  -1   1   6      191.43      231.26     36.19 o 
   0   1   6     3087.65     2285.84    271.29 o 
   1   1   6      708.51      723.64     90.96 o 
   2   1   6      449.09      388.92     53.19 o 
   4   1   6      974.17     1103.51    138.03 o 
  -8   2   6     1102.43     1260.30    163.69 o 
  -7   2   6       41.45       51.54     17.88 o 
  -6   2   6     1546.53     1574.77    199.65 o 
  -5   2   6     1288.26     1407.57    178.60 o 
  -4   2   6      105.60       89.10     19.21 o 
  -3   2   6      673.72      773.85     68.93 o 
  -2   2   6     3634.59     3731.29    378.84 o 
  -1   2   6       33.32       31.01     10.09 o 
   0   2   6     1136.35      913.73    113.01 o 
  -7   3   6      493.38      480.95     68.63 o 
  -6   3   6      169.28      136.79     26.58 o 
  -5   3   6     1965.68     1987.02    248.79 o 
  -4   3   6      465.94      511.87     70.02 o 
  -3   3   6       99.16      113.84     21.79 o 
  -2   3   6     3237.09     2613.93    309.12 o 
  -1   3   6      644.08      626.78     79.77 o 
  -6   4   6      164.26      192.07     34.26 o 
  -5   4   6     1224.22     1203.41    154.95 o 
  -4   4   6     2168.14     2146.89    268.15 o 
  -3   4   6      116.08      103.98     21.75 o 
  -1   4   6      720.27      651.16     83.79 o 
  -4   5   6     1463.29     1832.78    230.89 o 
  -3   5   6      936.04     1114.38    143.85 o 
  -3  -9   7     1691.73     1581.49    201.23 o 
  -2  -9   7      190.44      194.36     34.82 o 
  -1  -9   7      371.29      325.40     49.15 o 
   0  -9   7     1891.79     1682.47    212.33 o 
   1  -9   7     1535.65     1589.74    201.23 o 
   2  -9   7      838.31      874.53    115.23 o 
   3  -9   7     1444.45     1610.23    204.31 o 
  -4  -8   7      142.22      138.16     27.61 o 
  -3  -8   7     3005.85     2963.54    367.10 o 
  -2  -8   7     3303.75     3246.79    400.94 o 
  -1  -8   7       16.02       20.79     11.51 o 
   0  -8   7      863.99      925.02    120.04 o 
   1  -8   7      894.74     1096.67    140.36 o 
   2  -8   7       33.23       40.54      9.62 o 
   3  -8   7      946.04     1083.75    139.31 o 
  -5  -7   7     2991.61     2963.95    367.53 o 
  -4  -7   7      938.29      857.22    112.17 o 
  -3  -7   7     1770.48     1852.09    232.00 o 
  -2  -7   7     4138.47     4002.06    491.02 o 
  -1  -7   7      670.06      694.24     91.62 o 
   0  -7   7      686.65      495.10     65.61 o 
   1  -7   7     2478.09     2731.21    327.77 o 
   2  -7   7      544.72      539.90     51.02 o 
   3  -7   7       82.36      102.21     23.35 o 
  -6  -6   7       99.97       67.22     17.58 o 
  -5  -6   7     2306.06     2412.08    300.31 o 
  -4  -6   7     1748.45     1577.53    198.28 o 
  -3  -6   7       36.83       37.30     12.36 o 
  -2  -6   7     3430.65     3506.85    430.52 o 
  -1  -6   7     2937.18     3129.85    267.32 o 
   0  -6   7      447.85      459.53     46.45 o 
   1  -6   7     1616.59     1709.72    148.71 o 
   2  -6   7     2260.99     1868.86    224.82 o 
   3  -6   7       31.74       14.84     10.44 o 
   4  -6   7     1485.62     1365.74    167.05 o 
  -7  -5   7     2820.76     3076.80    381.33 o 
  -6  -5   7      376.05      409.02     58.19 o 
  -5  -5   7     1508.22     1231.19    155.55 o 
  -4  -5   7     2217.38     2283.36    283.55 o 
  -3  -5   7      384.16      331.34     47.05 o 
  -2  -5   7      235.54      236.99     36.23 o 
  -1  -5   7     3213.61     3330.76    282.24 o 
   0  -5   7      713.19      723.70    102.09 o 
   1  -5   7     1600.21     1452.52    179.00 o 
   2  -5   7     3543.72     3016.49    358.19 o 
   3  -5   7      970.80      972.13    121.56 o 
   4  -5   7      131.97      167.05     31.70 o 
  -7  -4   7     1184.17     1362.25    174.52 o 
  -6  -4   7     1154.91     1222.64    156.40 o 
  -5  -4   7      233.66      225.74     35.16 o 
  -4  -4   7     4239.42     3972.65    485.91 o 
  -3  -4   7     3838.53     3890.93    457.22 o 
  -2  -4   7      119.28      164.14     19.50 o 
  -1  -4   7     2497.05     2316.23    198.57 o 
   0  -4   7     2724.35     2477.72    211.91 o 
   1  -4   7       54.12       55.00      9.49 o 
   2  -4   7     3025.20     3035.17    361.27 o 
   4  -4   7       11.17       36.10     15.46 o 
   5  -4   7      693.84      891.64    113.63 o 
  -8  -3   7      167.51      165.62     30.75 o 
  -7  -3   7      654.52      848.35    113.09 o 
  -6  -3   7     1516.99     1628.39    205.68 o 
  -5  -3   7      262.77      249.75     38.11 o 
  -4  -3   7     2069.34     2291.56    227.12 o 
  -3  -3   7     2429.61     2737.81    403.08 o 
  -2  -3   7     1286.55     1129.89     98.19 o 
  -1  -3   7      710.02      617.72     55.22 o 
   0  -3   7     4504.10     3462.32    293.74 o 
   1  -3   7     2899.19     2210.98    264.58 o 
   2  -3   7      276.74      270.33     39.48 o 
   3  -3   7     3100.26     2895.74    344.37 o 
   4  -3   7     1132.77     1155.83    142.65 o 
   5  -3   7      150.32      160.21     29.49 o 
  -8  -2   7      787.12      963.82    126.37 o 
  -7  -2   7       82.67       87.58     19.85 o 
  -6  -2   7     2118.45     2323.56    289.23 o 
  -5  -2   7     1373.99     1633.24    141.06 o 
  -4  -2   7       56.10       63.52     11.32 o 
  -3  -2   7     1729.77     1733.94    148.52 o 
  -2  -2   7     1465.02     1397.81    121.14 o 
  -1  -2   7      290.73      280.15     27.97 o 
   0  -2   7     2270.91     2031.30    173.92 o 
   1  -2   7     4560.00     3868.54    456.61 o 
   2  -2   7       11.65       25.30     11.14 o 
   3  -2   7      775.37      736.97     93.93 o 
   4  -2   7     2147.86     2286.97    275.01 o 
   5  -2   7      516.84      558.58     75.41 o 
  -8  -1   7     1113.48     1361.72    174.69 o 
  -7  -1   7       10.94       15.48      9.90 o 
  -6  -1   7      933.90      905.47    117.71 o 
  -5  -1   7     2822.48     2454.30    303.63 o 
  -4  -1   7      524.33      536.20     61.55 o 
  -3  -1   7      307.83      337.35     32.83 o 
  -2  -1   7     8384.57     8157.85   1072.63 o 
  -1  -1   7      354.94      491.81     45.31 o 
   0  -1   7     1607.74     1429.53    172.74 o 
   1  -1   7     2690.38     2383.49    284.49 o 
   2  -1   7      550.08      435.26     58.77 o 
   3  -1   7       32.90       38.88     13.62 o 
   4  -1   7     1053.38      969.31    121.22 o 
  -8   0   7      967.82     1002.93    131.87 o 
  -7   0   7      513.36      573.14     78.85 o 
  -6   0   7        2.08        3.36      6.89 o 
  -5   0   7     1597.11     1467.97    185.23 o 
  -4   0   7     2199.36     2102.94    179.27 o 
  -3   0   7       40.35       39.82      8.74 o 
  -2   0   7     2977.96     2981.88    251.54 o 
  -1   0   7     3000.43     2879.21    263.94 o 
   0   0   7       43.23       34.58     11.55 o 
   1   0   7     3525.07     2877.42    341.82 o 
   2   0   7     2124.39     1566.90    189.25 o 
   3   0   7      380.92      263.31     38.58 o 
   4   0   7      959.77      841.78    107.10 o 
  -7   1   7      971.78     1048.51    137.00 o 
  -6   1   7      125.47      119.81     24.66 o 
  -5   1   7      873.88      853.61    111.68 o 
  -4   1   7     1174.00     1240.99    157.71 o 
  -3   1   7      573.15      549.55     51.11 o 
  -2   1   7     1443.15     1449.02    131.06 o 
  -1   1   7     2533.22     2263.17    270.35 o 
   0   1   7     2657.19     2126.38    254.16 o 
   1   1   7       55.70       48.59     13.77 o 
   2   1   7     1641.57     1463.09    178.45 o 
   3   1   7     1145.64      968.37    122.29 o 
  -7   2   7     1271.38     1455.35    187.48 o 
  -6   2   7     1769.09     1986.59    250.59 o 
  -5   2   7        0.17        2.35      8.17 o 
  -4   2   7     1160.17     1212.39    155.44 o 
  -3   2   7     1027.11     1199.26    152.96 o 
  -2   2   7       46.15       64.14     15.51 o 
  -1   2   7     1373.65     1175.12    143.63 o 
   0   2   7     1739.00     1384.96    168.23 o 
   1   2   7        4.68       12.25     11.23 o 
   2   2   7      665.24      609.42     80.95 o 
  -6   3   7     1235.55     1189.30    154.35 o 
  -5   3   7      564.13      553.92     76.84 o 
  -4   3   7      655.20      625.73     84.76 o 
  -3   3   7     3338.21     2561.73    317.55 o 
  -2   3   7      379.68      380.19     52.08 o 
  -1   3   7      237.77      210.79     31.72 o 
   0   3   7     1335.61     1061.15    132.02 o 
  -2  -9   8      763.09      715.60     96.95 o 
  -1  -9   8     1868.48     1952.31    245.97 o 
   0  -9   8       44.25       41.92     16.13 o 
   1  -9   8      762.15      809.21    107.62 o 
  -4  -8   8     2098.52     2029.37    254.99 o 
  -3  -8   8     1397.64     1312.31    168.34 o 
  -2  -8   8       45.47       22.52     12.08 o 
  -1  -8   8     2384.74     2340.05    291.52 o 
   0  -8   8     1685.28     1751.17    220.35 o 
   1  -8   8      213.29      195.48     28.59 o 
   2  -8   8     1645.22     1717.20    178.55 o 
  -5  -7   8      356.46      355.30     54.26 o 
  -4  -7   8      402.43      399.06     57.44 o 
  -3  -7   8     1444.76     1253.91    160.14 o 
  -2  -7   8      256.88      310.32     46.17 o 
  -1  -7   8     1609.28     1613.03    140.68 o 
   0  -7   8     3046.25     2988.93    255.65 o 
   1  -7   8      945.04      940.90    101.83 o 
   2  -7   8      858.54      940.58     90.29 o 
   3  -7   8     2566.02     2766.76    332.56 o 
  -6  -6   8     2442.99     2403.38    299.84 o 
  -5  -6   8     1408.99     1213.91    154.63 o 
  -4  -6   8      208.59      215.28     36.68 o 
  -3  -6   8     1281.73     1304.25    165.60 o 
  -2  -6   8     2179.83     2247.78    194.04 o 
  -1  -6   8      144.35      170.15     20.88 o 
   0  -6   8     1431.94     1436.64    126.51 o 
   1  -6   8     2668.75     2125.84    255.81 o 
   2  -6   8       26.16       16.87     11.42 o 
   3  -6   8     1057.76      966.60    121.73 o 
   4  -6   8      796.80      717.18     93.42 o 
  -6  -5   8     1065.84     1083.32    140.70 o 
  -5  -5   8     1733.83     1583.07    199.69 o 
  -4  -5   8       24.60       22.63      9.67 o 
  -3  -5   8      622.74      618.91     57.44 o 
  -2  -5   8     3892.72     4109.50    350.37 o 
  -1  -5   8      358.79      333.49     43.83 o 
   0  -5   8      675.67      659.17     60.34 o 
   1  -5   8     3516.87     3327.40    288.06 o 
   2  -5   8      705.77      680.12     88.20 o 
   3  -5   8      146.36      163.67     31.50 o 
   4  -5   8      928.26     1026.95    131.21 o 
  -7  -4   8      753.81      893.60    119.32 o 
  -6  -4   8       24.61       37.11     15.25 o 
  -5  -4   8     2786.66     2888.75    357.54 o 
  -4  -4   8     1943.30     2171.55    258.20 o 
  -3  -4   8       61.47      135.61     26.16 o 
  -2  -4   8     3923.18     3655.18    555.03 o 
  -1  -4   8     1996.96     1744.26    150.05 o 
   0  -4   8        4.88        5.62      5.13 o 
   1  -4   8     1732.99     1739.00    211.30 o 
   2  -4   8     1034.03     1115.83    139.72 o 
   3  -4   8      124.80      150.43     29.71 o 
   4  -4   8     1245.95     1439.41    177.96 o 
  -7  -3   8     1683.44     2197.77    276.38 o 
  -6  -3   8      479.95      583.07     80.97 o 
  -5  -3   8      623.90      782.07    104.74 o 
  -4  -3   8     3353.77     4028.47    548.08 o 
  -3  -3   8     1763.19     1942.63    234.67 o 
  -2  -3   8     2201.35     2011.39    173.31 o 
  -1  -3   8     2229.36     2024.30    173.88 o 
   0  -3   8     1487.93     1791.12    217.61 o 
   1  -3   8      340.21      294.92     43.78 o 
   2  -3   8     1184.60     1185.34    147.23 o 
   3  -3   8      534.70      513.26     69.38 o 
   4  -3   8      245.20      274.26     42.47 o 
  -7  -2   8     1332.80     1399.81    178.88 o 
  -6  -2   8     1076.79     1004.64    129.95 o 
  -5  -2   8      235.32      270.93     28.64 o 
  -4  -2   8     1355.41     1651.98    162.50 o 
  -3  -2   8     3182.26     2996.79    255.59 o 
  -2  -2   8      109.83      115.09     18.91 o 
  -1  -2   8     2487.45     2524.48    216.45 o 
   0  -2   8     2449.00     2588.03    309.47 o 
   1  -2   8        5.49       17.94     11.29 o 
   2  -2   8      688.62      587.81     76.93 o 
   3  -2   8     1269.37     1144.77    142.59 o 
  -7  -1   8      960.37      975.77    128.19 o 
  -6  -1   8     1407.91     1459.30    185.62 o 
  -5  -1   8      185.40      157.19     28.14 o 
  -4  -1   8     1407.99     1434.98    246.92 o 
  -3  -1   8     4186.12     3961.58    488.67 o 
  -2  -1   8      687.81      749.04    117.54 o 
  -1  -1   8       87.17       89.48     20.10 o 
   0  -1   8     2387.18     2309.56    276.51 o 
   1  -1   8      477.98      453.06     61.29 o 
   2  -1   8       43.34       57.34     17.69 o 
   3  -1   8     1376.53     1220.09    152.40 o 
  -7   0   8        2.86        0.92      8.68 o 
  -6   0   8     1981.97     1856.48    234.04 o 
  -5   0   8     1772.02     1710.11    215.54 o 
  -4   0   8        3.64        3.59      7.34 o 
  -3   0   8     2023.00     1855.43    231.66 o 
  -2   0   8     1123.73     1248.31    109.76 o 
  -1   0   8        0.54       12.17      9.37 o 
   0   0   8     1003.83      871.51    109.86 o 
   1   0   8     1738.58     1620.73    197.96 o 
   2   0   8       97.53       83.75     20.75 o 
  -6   1   8      772.68      791.91    106.12 o 
  -5   1   8     3081.26     2815.33    349.63 o 
  -4   1   8      319.21      315.20     47.24 o 
  -3   1   8      549.81      656.70     60.09 o 
  -2   1   8     1534.05     1696.48    205.16 o 
  -1   1   8     1191.05     1187.84    146.50 o 
   0   1   8       20.02       30.18     12.92 o 
   1   1   8     1285.65     1195.58    148.49 o 
  -5   2   8     1332.95     1382.78    177.85 o 
  -4   2   8      986.01     1051.14    136.88 o 
  -2   2   8     1365.16     1531.80    186.41 o 
  -1   2   8      936.33      917.24    116.17 o 
  -3  -8   9        7.01       11.57     10.69 o 
  -2  -8   9     2675.61     2547.01    317.44 o 
  -1  -8   9     1408.93     1378.50    176.18 o 
   0  -8   9       12.73        9.96      7.97 o 
   1  -8   9     1493.54     1546.49    140.68 o 
  -4  -7   9     1604.38     1559.46    199.54 o 
  -3  -7   9      109.68      105.46     24.00 o 
  -2  -7   9     1797.08     1702.61    149.24 o 
  -1  -7   9     2137.80     2153.84    187.22 o 
   0  -7   9      922.65      974.46     88.66 o 
   1  -7   9      838.19      945.19     86.15 o 
   2  -7   9     2102.83     2546.33    308.76 o 
  -5  -6   9      311.27      243.66     39.29 o 
  -4  -6   9     1565.45     1350.94    171.22 o 
  -3  -6   9     1691.55     1705.82    148.79 o 
  -2  -6   9       39.76       34.88     10.50 o 
  -1  -6   9      940.83      920.54     83.97 o 
   0  -6   9      877.89      943.84     85.21 o 
   1  -6   9       81.61       90.40     22.80 o 
   2  -6   9     1427.29     1256.79    156.42 o 
  -5  -5   9      404.64      409.81     59.48 o 
  -4  -5   9      815.46      857.42     80.34 o 
  -3  -5   9     2788.91     2668.36    226.32 o 
  -2  -5   9       83.05       72.45     20.32 o 
  -1  -5   9      842.36      759.82     69.33 o 
   0  -5   9     1923.57     1817.64    158.35 o 
   1  -5   9        6.68        0.66     11.14 o 
   2  -5   9      333.44      328.22     49.32 o 
   3  -5   9     1468.46     1535.59    190.24 o 
  -6  -4   9     1497.14     1718.45    218.79 o 
  -5  -4   9     1165.27     1125.41    146.03 o 
  -4  -4   9       96.97      113.05     17.15 o 
  -3  -4   9     3014.82     3144.76    366.23 o 
  -2  -4   9     1486.77     1483.17    129.51 o 
  -1  -4   9       48.40       52.64     11.15 o 
   0  -4   9     1469.90     1312.59    162.09 o 
   1  -4   9     1066.77     1016.13    128.90 o 
   2  -4   9        2.24       22.93     15.78 o 
  -6  -3   9      618.52      667.25     92.54 o 
  -5  -3   9     1883.10     2210.26    201.42 o 
  -4  -3   9       56.06       60.60     13.11 o 
  -3  -3   9      244.51      284.48     29.92 o 
  -2  -3   9     1154.52     1072.92     95.92 o 
  -1  -3   9      470.54      449.59     61.85 o 
   0  -3   9      547.44      501.22     69.40 o 
   1  -3   9     2187.67     2119.79    257.11 o 
   2  -3   9      904.91     1026.03    130.48 o 
  -6  -2   9       40.51       54.30     17.43 o 
  -5  -2   9     1403.55     1327.11    169.08 o 
  -4  -2   9      803.31      853.97    153.04 o 
  -3  -2   9       77.88      102.18     15.49 o 
  -2  -2   9      621.60      594.12     55.64 o 
  -1  -2   9      668.27      764.21     99.51 o 
   0  -2   9       43.86       52.38     18.09 o 
   1  -2   9     1431.79     1641.35    201.51 o 
   2  -2   9     1206.34     1164.25    146.11 o 
  -6  -1   9      347.04      296.96     46.58 o 
  -5  -1   9     1134.16     1112.30    144.08 o 
  -4  -1   9     1714.82     1922.16    290.20 o 
  -3  -1   9      473.24      517.73     56.74 o 
  -2  -1   9      572.59      718.17     93.89 o 
  -1  -1   9     1262.12     1479.17    181.89 o 
   0  -1   9      338.17      366.70     52.97 o 
   1  -1   9      435.02      401.75     56.85 o 
  -5   0   9       11.39        4.45      9.54 o 
  -4   0   9     1034.65     1022.37    132.98 o 
  -3   0   9      742.24      911.65    115.39 o 
  -2   0   9      119.35      194.96     33.94 o 
  -1   0   9     1342.16     1378.93    170.26 o 
   0   0   9     1920.91     1860.73    226.08 o 
  -1  -7  10       68.52       88.94     16.31 o 
  -3  -6  10      151.42      141.27     19.55 o 
  -2  -6  10     1274.32     1306.40    169.01 o 
  -1  -6  10     1420.29     1432.32    126.66 o 
   0  -6  10       18.43       17.92     13.77 o 
  -4  -5  10      500.46      577.60     62.48 o 
  -3  -5  10        8.73       13.52      9.29 o 
  -2  -5  10     1824.97     1984.96    171.05 o 
  -1  -5  10     2308.06     2305.50    199.68 o 
   0  -5  10      523.20      429.08     61.06 o 
  -4  -4  10     1497.94     1804.21    214.76 o 
  -3  -4  10      429.23      517.85     71.72 o 
  -2  -4  10      200.51      210.49     27.21 o 
  -1  -4  10     1609.66     1698.19    207.82 o 
   0  -4  10     1012.04     1048.29    132.96 o 
  -4  -3  10      881.34     1171.60    169.54 o 
  -3  -3  10     1825.42     2061.96    179.75 o 
  -2  -3  10      270.34      277.13     42.90 o 
  -1  -3  10      335.56      325.83     49.30 o 
   0  -3  10     2101.40     2361.31    287.07 o 
  -3  -2  10     1764.49     1755.10    151.54 o 
  -2  -2  10     1152.38     1188.83    148.98 o 
  -1  -2  10        1.70       18.11     16.94 o 
                                                 
